# Supplementary material for: Identification of novel Cyclooxygenase-2-dependent genes in Helicobacter pylori infection in vivo
Source: Mol Cancer. 2009 Mar 24;8:22. doi: 10.1186/1476-4598-8-22 (PMC2667483; doi:10.1186/1476-4598-8-22)
Supplement: Additional file 1 — Tables S1, S2, S3 and S4. Table S1 – Fold Change in gene expression of all genes in infected mice (V+Hp) relative to non-infected, vehicle only treated mice (V) ie. A fold change of 3 means that the gene was 3 times more strongly expressed in infected mice (V+Hp). Table S2 – Fold Change in gene expression of all genes in infected, NS398 treated (NS398+Hp) relative to infected mice (V+Hp). Table S3 – Fold Change in gene expression of all genes in in non infected, NS398 (NS398) relative to non infected, vehicle only treated mice (V) mice. Table S4 – Confirmation of gene expression using Real time PCR. The expression level of selected genes was confirmed by performing semi quantitative real time PCR on cDNA from individual mice. Fold changes are the man fold change from n = 3 mice. In all but 4 instances, the microarray result was confirmed (cut off ± 3 fold change) and even in these cases, the gene expression had the same tendency (up or down regulated) (see italicised data points). [file 1476-4598-8-22-S1.xls]

## Sheet: STable 1 V vs V + Hp 
Table S1 - Fold Change in gene expression of all genes in in fected mice (V+Hp) relative to non infected, vehicle only treated mice (V) ie. A fold change of 3 means that the gene was 3 times more strongly expressed in infected mice (V+Hp)	Primary Sequence Name	Accession #	Sequence Description	Fold Change week 6	Fold Change week 13	Fold Change week 19
	AV373311	AV373311	ESTs, Moderately similar to immunoglobulin heavy chain constant region [M.musculus]	1.01	-3.51	12.73
	Iigp-pending	AF194871	interferon-inducible GTPase	1.25	-1.74	11.15
	AV371682	AV371682	EST, Weakly similar to immunoglobulin heavy chain constant region [M.musculus]	1	-2.66	9.92
	Tgtp	NM_011579	T-cell specific GTPase	1.26	-1.24	8.29
	BB071992	BB071992	EST	28.67	-2.99	7.85
	Crpd	NM_007769	crp-ductin	4.15	-3.15	7.74
	Ly64	NM_010739	lymphocyte antigen 64, MUC13	3.81	-2.05	7.64
	H2-DMb1	NM_010387	histocompatibility 2, class II, locus Mb1	1.12	-1.66	7.49
	immunoglobulin J chain	J00544	IMMUNOGLOBULIN J CHAIN PRECURSOR	-1.12	-1.26	7.22
	M29881	M29881	Mouse MHC class I Q8/9d cell surface antigen mRNA, complete cds	1.17	-1.94	6.84
	Igtp	NM_018738	interferon gamma induced GTPase	1.11	-1.08	6.74
	Pigr	NM_011082	polymeric immunoglobulin receptor	2.39	-1.92	6.37
	Ifi47	NM_008330	interferon gamma inducible protein, 47 kDa	1.3	-1.29	6.03
	Igk-C	V00807	immunoglobulin kappa chain, constant region	1.39	-1.84	5.67
	Psmb8	NM_010724	proteosome (prosome, macropain) subunit, beta type 8 (large multifunctional protease 7)	1.17	-1.43	5.51
	AV372434	AV372434	EST, Weakly similar to immunoglobulin heavy chain [M.musculus]	-1.18	-3.53	5.34
	Gbp2	NM_010260	guanylate nucleotide binding protein 2	-1.03	-1.03	4.88
	BE691042	BE691042	Mus musculus mRNA for microtubule associated protein 44 (Mtap44 gene)	-1.48	1.96	4.77
	AV062960	AV062960	EST	4.29	-1.24	4.57
	H2-Aa	K01923	histocompatibility 2, class II antigen A, alpha	1.44	1.15	4.5
	IgM	M80423	Mus castaneus IgK chain gene, C-region, 3' end	-1.05	-1.15	4.47
	Spi2-1	M64085	serine protease inhibitor 2-1	1.02	2.8	4.17
	Mpa2	NM_008620	macrophage activation 2	-1.42	1.05	4.17
	Stat1	NM_009283	signal transducer and activator of transcription 1	-1.08	1.51	3.86
	U19315	U19315	Mus musculus immunoglobulin kappa light chain variable region mRNA, clone MRL1-46, partial cds	1.37	1.28	3.82
	AV371173	AV371173	EST	1.6	-1.15	3.82
	Psmb9	NM_013585	proteosome (prosome, macropain) subunit, beta type 9 (large multifunctional protease 2)	1.19	1.04	3.81
	Casp11	NM_007609	caspase 11	2.52	-1.31	3.8
	AV073517	AV073517	EST	1.16	-1.23	3.71
	AA986728	AA986728	EST	2.52	-1.75	3.71
	AV073891	AV073891	ESTs	3.68	-1.43	3.7
	AV304995	AV304995	ESTs, Highly similar to chromosome-associated protein-E [H.sapiens]	1.29	1.05	3.69
	Alb1	AJ011413	serum albumin variant	1.04	-2.11	3.68
	M13284	M13284	Mouse Ig active kappa-chain V-region (V139-J1) mRNA from anti-DNP specific hybridoma TF5-139	1.22	-1.17	3.67
	Cyp2e1	X01026	cytochrome P450, 2e1, ethanol inducible	1.44	1.28	3.62
	Btnl2	AF050157	butyrophilin-like 2	1.13	-1.52	3.61
	Apoc1	NM_007469	apolipoprotein CI	1.29	-2.26	3.59
	AI256549	AI256549	EST	1.15	-1.13	3.5
	Alb1	AV028215	serum albumin variant	2.59	-2.2	3.5
	Igh-3	X13188	immunoglobulin heavy chain 3 (serum IgG2b)	1.23	-1.74	3.48
	M19911	M19911	Mouse Ig rearranged kappa-chain mRNA, clone AN08K	1.31	1.07	3.46
	Ugt2b5	AA986709	UDP-glucuronosyltransferase 2 family, member 5	1.44	-1.17	3.45
	AV027043	AV027043	EST	1.91	-3.2	3.43
	Krt1-10	V00830	keratin complex 1, acidic, gene 10	5.35	-1.65	3.4
	Ifi1	NM_008326	interferon inducible protein 1	-1	-1.23	3.39
	antigen, B-cell receptor	L43568	Mus musculus antigen, B-cell receptor gene, complete cds	-1.08	1.04	3.38
	Ly75	NM_013825	lymphocyte antigen 75	1.23	-2.25	3.37
	Icsbp	NM_008320	interferon concensus sequence binding protein	1	-1.31	3.36
	Krt2-1	NM_008473	keratin complex 2, basic, gene 1	3.8	-1.7	3.36
	Psmb10	NM_013640	proteasome (prosome, macropain) subunit, beta type 10	1.01	-1.16	3.34
	AW120709	AW120709	ESTs, Weakly similar to BST2_HUMAN BONE MARROW STROMAL ANTIGEN 2 [H.sapiens]	-1.2	-1.48	3.34
	Spi1-3	NM_009245	serine protease inhibitor 1-3	-1.16	-2.19	3.3
	H2-Ab1	NM_010379	histocompatibility 2, class II antigen A, beta 1	-1.75	1.59	3.29
	X58415	X58415	Mus musculus germline J and C regions of immuoglobulin lambda-2 and germline J and C regions of the immuoglobulin lambda-4 pseudo-gene	1.72	-1.27	3.26
	AV063330	AV063330	EST	1.51	1.07	3.19
	Ig Vlambda-3G3	X82687	Mus musculus immunoglobulin lambda chain (IgL) mRNA, complete cds	1.13	-2.17	3.18
	Fil1-pending	NM_019450	interleukin 1 superfamily 1, epsilon	4.43	-1.71	3.17
	BB450045	BB450045	ESTs, Weakly similar to JAK3_MOUSE TYROSINE-PROTEIN KINASE JAK3 [M.musculus]	-1.11	1.12	3.16
	AI195200	AI195200	EST	1.33	-1.26	3.13
	U55585	U55585	Mus musculus anti-DNA immunoglobulin light chain IgG, antibody 363s.53, partial cds	1.41	-1.24	3.12
	Planh2	NM_011111	plasminogen activator inhibitor, type II	2.19	1.61	3.11
	Pah	NM_008777	phenylalanine hydroxylase	-1.32	-2.23	3.11
	Ii	X05430	Ia-associated invariant chain	1.16	-2.8	3.11
	12/B1 kappa	AB017349	Mus musculus mRNA for immunoglobulin light chain V region, partial cds	1.06	-1.15	3.1
	AI573392	AI573392	ESTs, Weakly similar to H-2 CLASS I HISTOCOMPATIBILITY ANTIGEN, Q8 ALPHA CHAIN PRECURSOR [Mus musculus]	1.18	-1.43	3.1
	Gtpi-pending	NM_019440	interferon-g induced GTPase	-1.02	-1.37	3.08
	AV373641	AV373641	EST	2.02	-1.05	3.05
	D1Ertd10e	AI840648	DNA segment, Chr 1, ERATO Doi 10, expressed	-1.07	-1.11	3.05
	M15593	M15593	Mouse Ig kappa chain 7B6 mRNA, V-region (VJ5) of monoclonal phOx-specific antibody from a hybridoma	1.22	-1.17	3.05
	H2-D	AV373095	histocompatibility 2, D region locus 1	1.17	-1.83	3.05
	B cell antigen receptor	L28060	Mus musculus Ig B cell antigen receptor gene, complete cds	1.42	-1.02	3.04
		G3PDH_570		1.02	-1.34	3.03
	Scya5	NM_013653	small inducible cytokine A5	1.23	-1.13	3.01
	Spi1-5	NM_009247	serine protease inhibitor 1-5	-1	-1.55	3.01
	Mup5	M16360	major urinary protein 5	4.94	-1.08	3
	H2-DMa	NM_010386	histocompatibility 2, class II, locus DMa	1.03	1.02	2.98
	X58216	X58216	M.musculus extrachromosomal DNA for V kappa and J kappa coding joint (clone pKDE 35)	1.03	1.13	2.95
	AI551430	AI551430	EST	2.22	1.54	2.94
	M27034	M27034	Mouse MHC class I D-region cell surface antigen (D2d) gene, complete cds	1.05	-1.61	2.94
	H2-Q2	NM_010392	histocompatibility 2, Q region locus 2	1.13	-1.64	2.93
	Igk-V20	X16678	immunoglobulin kappa chain variable 20 (V20 family)	1.48	-1.69	2.93
	Casp1	NM_009807	caspase 1	5.7	-2.31	2.92
	BE686654	BE686654	ESTs	1.05	-1.05	2.91
	Vh186.2/Jh2	AF065324	Mus musculus clone X1AC1701 immunoglobulin heavy chain variable region (Vh186.2/Jh2) mRNA, partial cds	1.06	-1.06	2.9
	AV175213	AV175213	ESTs	-1.23	1.39	2.88
	AV373159	AV373159	EST	1.7	-1.36	2.86
	H2-D	M34962	histocompatibility 2, D region locus 1	1.16	-1.66	2.86
	AV217149	AV217149	ESTs, Moderately similar to JC5629 Muellerian-inhibiting substance type II receptor - mouse [M.musculus]	5.92	-1.01	2.85
	AA824202	AA824202	vy20g05.r1 Stratagene mouse macrophage (#937306) Mus musculus cDNA clone IMAGE:1296056 5', mRNA sequence.	1.59	-1.08	2.85
	Stat2	NM_019963	signal transducer and activator of transcription 2	-1.09	-1.36	2.85
	Slpi	NM_011414	secretory leukocyte protease inhibitor	3.75	-2.5	2.84
	Ig kappa chain	U30241	Mus musculus anti-DNA antibody Ig kappa chain mRNA, V-J region, hybridoma 84.15, partial cds	1.11	1.75	2.82
	C87993	C87993	ESTs, Moderately similar to MTF1_MOUSE TRANSCRIPTION FACTOR MTF-1 [M.musculus]	1.15	-1.13	2.81
	AV368858	AV368858	EST	3.04	1.03	2.8
	H2-D	NM_010380	histocompatibility 2, D region locus 1	1.11	-1.52	2.8
	Adam5	U22059	a disintegrin and metalloprotease domain 5	-1.52	1	2.77
	H2-L	M33151	histocompatibility 2, L region	1.12	-1.09	2.76
	H2-K2	M27134	histocompatibility 2, K region locus 2	1.09	-1.25	2.76
	Cish1	NM_009896	cytokine inducible SH2-containing protein 1	-1.06	-1.52	2.76
	AV369255	AV369255	EST	-1.27	-1.22	2.75
	AI465501	AI465501	ESTs	1.39	-1.43	2.75
	H2-T23	NM_010398	histocompatibility 2, T region locus 23	1.11	-1.43	2.75
	AV369655	AV369655	EST, Moderately similar to immunoglobulin heavy chain constant region [M.musculus]	-1.05	-1.98	2.75
	AV078193	AV078193	EST	4.13	1.32	2.74
	Itga6	NM_008397	integrin alpha 6	1.07	1.03	2.74
	put. Q8 antigen	X03442	Mouse MHC Qa2 region Q8 gene for class I antigen exon 3-8	1.1	-1.4	2.74
	Spi1-4	NM_009246	serine protease inhibitor 1-4	-1.08	-1.89	2.73
	H2-T10	NM_010395	histocompatibility 2, T region locus 10	-1.33	-1.45	2.72
	IgL	M94350	Mus musculus immunoglobulin lambda chain (IgL) mRNA, complete cds	-1.03	-1.54	2.72
	AV228353	AV228353	EST	1	3.18	2.71
	Npy2r	NM_008731	neuropeptide Y receptor Y2	1.13	3.79	2.7
	Ambp	NM_007443	alpha 1 microglobulin/bikunin	1.74	-1.52	2.7
	Zic3	NM_009575	zinc finger protein of the cerebellum 3	1.93	2.81	2.69
	BB072001	BB072001	EST	4.22	1	2.69
	BB497460	BB497460	ESTs, Moderately similar to Ser/Thr kinase [M.musculus]	1.35	-1.92	2.69
	Scca2	NM_009126	squamous cell carcinoma antigen 2	3.6	1.16	2.68
	NM_023499	NM_023499	Mus musculus RIKEN cDNA 1810027O01 gene (1810027O01Rik), mRNA	1.12	-1.33	2.68
	H2-Q1	NM_010390	histocompatibility 2, Q region locus 1	1.09	-1.53	2.68
	Spi1-1	NM_009243	serine protease inhibitor 1-1	1.1	-1.85	2.67
	H2-Q10	NM_010391	histocompatibility 2, Q region locus 10	1.16	-2.02	2.66
	AA408438	AW493349	EST AA408438	-1.27	1.33	2.65
	BF458329	BF458329	ESTs	-1.07	1.33	2.64
	Krt2-4	NM_008475	keratin complex 2, basic, gene 4	3.19	1.07	2.64
	AB023418	NM_021443	cDNA sequence AB023418	1.48	-1.23	2.64
	H2-Bl	NM_008199	histocompatibility 2, blastocyst	1.12	-1.6	2.63
	Car6	NM_009802	carbonic anhydrase 6	-1.14	1.12	2.62
	D5Wsu111e	AF263458	DNA segment, Chr 5, Wayne State University 111, expressed	1.18	-1.41	2.62
	AI265420	AI265420	EST, Moderately similar to A1A3_MOUSE ALPHA-1-ANTITRYPSIN 1-3 PRECURSOR [M.musculus]	1.03	-1.56	2.61
	histone H2A.1	M33988	Mouse replication-dependent histone H2A.1 gene	1.1	-1.41	2.6
	H2-T9	NM_010399	histocompatibility 2, T region locus 9	-1.01	-1.81	2.6
	H2-Eb1	NM_010382	histocompatibility 2, class II antigen E beta	1.15	-2.33	2.6
	AI451988	AI451988	ESTs	1.33	-1.04	2.58
	Il13	NM_008355	interleukin 13	-1.24	-1.06	2.58
	AW490897	AW490897	ESTs, Weakly similar to S36166 paired box transcription factor Pax-6 - rat [R.norvegicus]	2.8	-1.38	2.58
	H2-Q7	NM_010394	histocompatibility 2, Q region locus 7	1.09	-1.26	2.57
	Spi1-6	X00945	serine protease inhibitor 1-6	-1.52	-1.74	2.57
	AV371090	AV371090	EST	2.25	1.11	2.55
	Spi1-2	NM_009244	serine protease inhibitor 1-2	1.55	-1.77	2.53
	AW496328	AW496328	ESTs	14.47	1.63	2.52
	Kifl1	AJ223293	kinesin-like 1	10.14	1.52	2.52
	M18837	M18837	Mouse MHC class I Q4 beta-2-microglobulin (Qb-1) gene, complete cds	1.07	-1.17	2.52
	Abcb3	NM_011530	ATP-binding cassette, sub-family B (MDR/TAP), member 3	1.07	-1.53	2.5
	Trex1	NM_011637	three prime repair exonuclease 1	1.14	-1.17	2.48
	AI118408	AI118408	ESTs	5.2	3.94	2.47
	BB086318	BB086318	ESTs	1.05	3.45	2.45
	AV027748	AV027748	EST	-1.53	3.03	2.45
	M86751	M86751	Mouse Ig L-chain gene variable region, complete cds	1.41	-1.23	2.44
	Slc27a5	NM_009512	solute carrier family 27 (fatty acid transporter), member 5	-1.44	-1.32	2.43
	IgA V-D-J-heavy chain	X94422	M.musculus mRNA (1F6) for IgA V-D-J-heavy chain	-1.02	1.85	2.42
	AV365605	AV365605	ESTs	1.45	1.36	2.42
	Krt1-14	M13806	keratin complex 1, acidic, gene 14	4.11	-2.08	2.42
	B cell antigen receptor	L28059	Mus musculus Ig B cell antigen receptor gene, complete cds	1.24	1.13	2.41
	AI595721	AI595721	ESTs	-3.26	-1.43	2.41
	Sell	NM_011346	selectin, lymphocyte	2.65	-1.09	2.4
	Irf1	NM_008390	interferon regulatory factor 1	1.23	-1.35	2.4
	AK019873	AK019873	Mus musculus 11 days pregnant adult female ovary and uterus cDNA, RIKEN full-length enriched library, clone:5031415C07, full insert sequence.	1.24	-1.01	2.39
	H2-T17	NM_010396	histocompatibility 2, T region locus 17	1.02	-1.24	2.39
	AV080128	AV080128	EST	1.96	-1.55	2.38
	AI604345	AI604345	ESTs, Weakly similar to CDNC_HUMAN CYCLIN-DEPENDENT KINASE INHIBITOR 1C [H.sapiens]	2.6	1.52	2.37
	AW114070	AW114070	EST	10.73	1.14	2.36
	BF227998	BF227998	ESTs	-1.6	2.6	2.35
	BE951466	BE951466	ESTs	1.33	-1.01	2.35
	AI196437	AI196437	ESTs, Moderately similar to interferon-g induced GTPase [M.musculus]	-1.15	-1.08	2.35
	Il1hy1-pending	NM_019451	interleukin 1 receptor antagonist homolog 1	3.77	-1.67	2.35
	BE686539	BE686539	EST	1.33	-1.09	2.34
	Ube1l	AF288694	Mus musculus Ube1l mRNA, partial cds	-1.2	-1.31	2.33
	Zfp51	X74855	zinc finger protein 51	1.19	-1.37	2.33
	AI662741	AI662741	ESTs	1.61	2.61	2.3
	Krt1-13	NM_010662	keratin complex 1, acidic, gene 13	4.3	1.83	2.3
	Casp14	NM_009809	caspase 14	1.18	-1.02	2.3
	AI326982	AI326982	ESTs, Weakly similar to KRUPPEL-RELATED ZINC FINGER PROTEIN 2 [Homo sapiens]	-1.01	1.18	2.29
	Ptpns1	NM_011208	protein tyrosine phosphatase, non-receptor type substrate 1	1.18	-1.42	2.29
	Ctsr	NM_020284	cathepsin R	1.59	-1.16	2.28
	U55576	U55576	Mus musculus anti-DNA immunoglobulin light chain IgM mRNA, antibody 363p.168, partial cds	2.05	-1.5	2.27
	H2-T22	NM_010397	histocompatibility 2, T region locus 22	1.1	-1.08	2.25
	AV249683	AV249683	Mus musculus mRNA for putative seven transmembrane spanning receptor (Puma-g gene)	3.52	-1.26	2.25
	U62650	U62650	Mus musculus anti-PAH immunoglobulin Fab 4D5 heavy chain V and CH1 regions mRNA, partial cds	1.05	-1.56	2.25
	Cd14	NM_009841	CD14 antigen	1.17	-1.05	2.24
	Scyb9	NM_008599	small inducible cytokine B subfamily (Cys-X-Cys), member 9	1.08	1.36	2.22
	Itgax	NM_021334	integrin alpha X (Cd11c)	1.07	1.29	2.22
	AI464896	AI464896	ESTs	2.2	1.12	2.21
	B2m	NM_009735	beta-2 microglobulin	-2.86	2.62	2.2
	AV068688	AV068688	EST	3.02	-1.55	2.2
	AI854230	AI854230	ESTs	1.22	-1.14	2.19
	AV342489	AV342489	ESTs, Weakly similar to SERINE/THREONINE-PROTEIN KINASE KKIALRE [Homo sapiens]	1.6	3.53	2.18
	Igifbp	NM_010531	interferon gamma inducing factor binding protein	-1.09	1.15	2.16
	BB146195	BB146195	ESTs	2.5	-1.14	2.16
	Ctss	NM_021281	cathepsin S	1.13	-1.68	2.16
	AI413669	AI413669	ESTs	-1.24	3.53	2.15
	Gata3	NM_008091	GATA-binding protein 3	1.19	1.06	2.15
	Scyb5	NM_009141	small inducible cytokine B subfamily, member 5	1.01	-1.43	2.15
	AW494821	AW494821	Mus musculus mRNA for MAIL, complete cds	1.31	-1.68	2.15
	Prg	NM_011157	proteoglycan, secretory granule	1.29	1.05	2.12
	Ly6d	NM_010742	lymphocyte antigen 6 complex, locus D	2.21	1.03	2.12
	AI131623	AI131623	ESTs, Weakly similar to choline/ethanolamine kinase [M.musculus]	3.01	-1.5	2.12
	Itih4	NM_018746	inter alpha-trypsin inhibitor, heavy chain 4	-1.55	2.46	2.11
	AV028141	AV028141	EST	1.19	-1.48	2.11
	AI649046	AI649046	EST	1.1	1.17	2.1
	Rpt1	NM_009099	regulatory protein, T lymphocyte 1	1.19	-1.13	2.1
	Fcgr3	NM_010188	Fc receptor, IgG, low affinity III	1.97	-1.38	2.09
	Psme2	D87910	protease (prosome, macropain) 28 subunit, beta	1.01	-1.85	2.09
	AW825910	AW825910	EST	-1.21	1.1	2.08
	Zfg1	AF204776	Mus musculus zinc finger gonad protein 1 (Zfg1) mRNA, complete cds	2.23	1.35	2.07
	AV370000	AV370000	EST	1.93	1.16	2.07
	BB532105	BB532105	ESTs	1.14	-1.16	2.07
	AI121092	AI121092	ESTs, Moderately similar to HP33 [R.norvegicus]	1.03	7.24	2.06
	M12376	M12376	Mouse immunoglobulin H-chain V-region pseudogene mRNA, complete cds	-1.22	1.7	2.06
	BE981778	BE981778	ESTs	1.34	6.34	2.05
	Igk-V28	U68543	immunoglobulin kappa chain variable 28 (V28)	1.06	1.01	2.05
	Lmnb1	NM_010721	lamin B1	1.6	1.87	2.04
	AV105964	AV105964	EST	2.29	1.09	2.04
	Cmkbr1l2	NM_009914	chemokine (C-C) receptor 1,-like 2	1.32	1.48	2.03
	AV076193	AV076193	EST	1.4	1.35	2.02
	C4	NM_009780	complement component 4 (within H-2S)	1.13	1.14	2.02
	AV372058	AV372058	ESTs	1.43	-1.79	2.02
	Spi2	X56786	serine protease inhibitor 2	1.14	-2.05	2.02
	AV227442	AV227442	EST	-1.33	1.48	2.01
	Spic	NM_011461	Spi-C transcription factor (Spi-1/PU.1 related)	-1.21	1.21	2.01
	AV063186	AV063186	EST	-1.27	1.12	2.01
	AV065754	AV065754	EST	1.01	1.01	2.01
	Tcfap2c	NM_009335	transcription factor AP-2, gamma	2.74	-1.14	2.01
	BB072553	BB072553	EST	3.73	-1.49	2.01
	IgG	Z22111	M.domesticus IgG variable region	-1.07	1.03	1.99
	BE634748	BE634748	EST	-1.02	1.11	1.98
	Upp	NM_009477	uridine phosphorylase	-1.02	-1.44	1.98
	AV228472	AV228472	EST	1.3	3.12	1.97
	AV077328	AV077328	EST	-1.09	3.02	1.97
	AV077148	AV077148	EST	1.39	1.16	1.97
	Tacsd1	NM_008532	tumor-associated calcium signal transducer 1	1.3	-1.62	1.97
	AV106516	AV106516	EST	1.1	4.02	1.96
	AI447449	AI447449	ESTs	1.11	3.71	1.96
	AI503222	AI503222	ESTs, Highly similar to AF175407_1 selenocysteine lyase SCLY [M.musculus]	1.61	1.07	1.96
	Il13ra2	NM_008356	interleukin 13 receptor, alpha 2	-1.22	1	1.96
	BB557749	BB557749	ESTs, Weakly similar to AF190020_1 inhibitor of apoptosis protein 2 [R.norvegicus]	1.19	-1.09	1.96
	Casp3	NM_009810	caspase 3, apoptosis related cysteine protease	-1.01	-1.19	1.96
	BF018754	BF018754	ESTs, Moderately similar to ZINC FINGER PROTEIN MFG1 [Mus musculus]	1.65	-1.5	1.96
	Arg1	NM_007482	arginase 1, liver	2.12	-1.91	1.96
	AV104879	AV104879	EST	1.82	-1.28	1.94
	Mbl2	NM_010776	mannose binding lectin, serum (C)	1.37	-1.41	1.94
	M29010	M29010	COMPLEMENT FACTOR H PRECURSOR	1.45	2.51	1.93
	AV075290	AV075290	EST	1.1	1.26	1.93
	Mpeg1	L20315	macrophage expressed gene 1	1.11	1.02	1.93
	Psme1	NM_011189	protease (prosome, macropain) 28 subunit, alpha	-1.06	-1.04	1.92
	Slc16a1	NM_009196	solute carrier family 16 (monocarboxylic acid transporters), member 1	-1.28	-1.26	1.92
	AI451537	AI451537	ESTs	1.19	-1.37	1.92
	AV371526	AV371526	EST	1.56	1.6	1.91
	AV075092	AV075092	EST	4.06	-1.01	1.91
	Cyp2a4	NM_009997	cytochrome P450, 2a4	-1.19	-1.6	1.91
	AV228095	AV228095	EST	-1.65	1.15	1.89
	BE627369	BE627369	ESTs, Weakly similar to SDP8 [M.musculus]	-1.1	-1.26	1.89
	AV062550	AV062550	EST	1.77	-1.27	1.89
	Itgal	M60778	integrin alpha L (Cd11a)	2.2	1.34	1.88
	Klra9	NM_010651	killer cell lectin-like receptor subfamily A, member 9	1.09	1.23	1.88
	Zfp92	NM_009566	zinc finger protein 92	-1.05	1.02	1.87
	BE333886	BE333886	ESTs	1.38	1	1.87
	AV077739	AV077739	EST	2.2	-1.07	1.87
	Stk22a	NM_009435	serine/threonine kinase 22A (spermiogenesis associated)	-1.05	-1.17	1.87
	H2-K	U47328	histocompatibility 2, K region	1.17	-1.5	1.87
	AV372751	AV372751	ESTs	-1.18	-2.36	1.87
	AI447264	AI447264	ESTs	-1.33	5.04	1.86
	AV227897	AV227897	EST	1.69	2.14	1.86
	AW260276	AW260276	ESTs	1.45	1.51	1.86
	Hbb-b1	AV108319	hemoglobin, beta adult major chain	3.69	1.19	1.86
	AV076662	AV076662	ESTs	3.33	-1.74	1.86
	AV066626	AV066626	EST	-1.86	1.49	1.85
	Nat1	NM_008673	N-acetyl transferase 1, liver, blood	2.54	3.51	1.84
	AI451881	AI451881	ESTs	1.13	1.21	1.84
	Cd3d	NM_013487	CD3 antigen, delta polypeptide	-1.03	1.14	1.84
	Igh-1	Y10606	immunoglobulin heavy chain 1 (serum IgG2a)	1.07	-1.12	1.83
	D4Ertd314e	AI255277	DNA segment, Chr 4, ERATO Doi 314, expressed	-1.02	-1.28	1.83
	AV062201	AV062201	EST	-1.41	3.21	1.82
	Znfn1a4	NM_011772	zinc finger protein, subfamily 1A, 4	1.2	1.95	1.82
	Cyba	M31775	cytochrome b-245, alpha polypeptide	1.1	-1.18	1.82
	Lyzs	AV065494	lysozyme	1.31	-1.48	1.82
	Crnr1	NM_007766	cadherin-related neuronal receptor 1	2.14	4.89	1.81
	Stau2	BE949353	staufen (RNA-binding protein) homolog 2 (Drosophila)	1.45	1.78	1.81
	D17Wsu91e	AV373106	DNA segment, Chr 17, Wayne State University 91, expressed	-1.13	1.06	1.81
	Glp1r	NM_021332	glucagon-like peptide 1 receptor	1.22	-1.12	1.81
	Hira	NM_010435	histone cell cycle regulation defective homolog A (S. cerevisiae)	-1.08	-1.22	1.81
	BE946047	BE946047	ESTs, Weakly similar to acid sphingomyelinase-like phosphodiesterase [M.musculus]	1.73	-1.81	1.81
	AI464374	AI464374	EST	1.08	1.29	1.8
	AI662240	AI662240	ESTs, Weakly similar to I38588 reverse transcriptase homolog - human retrotransposon L1 [H.sapiens]	2.89	1.01	1.8
	Gast	NM_010257	gastrin	6.37	-1.21	1.8
	X58411	X58411	Mus musculus immunoglobulin lambda chain (IgL) mRNA, complete cds	1	-1.28	1.8
	Spi2-rs1	NM_009253	serine protease inhibitor-2 related sequence 1	1.02	-1.84	1.8
	AV077940	AV077940	EST	1.29	1.2	1.79
	Lck	M12056	lymphocyte protein tyrosine kinase	-1.06	1.15	1.79
	AW824549	AW824549	EST	5.04	2.62	1.78
	C6	NM_016704	complement component 6	1.1	1.12	1.78
	Ak2	AV204074	adenylate kinase 2	-1.4	1.08	1.78
	Fcer1a	NM_010184	Fc receptor, IgE, high affinity I, alpha polypeptide	-1.01	1.06	1.78
	Bcl2l10	NM_013479	Bcl2-like 10	4.31	-1.13	1.78
	BB217239	BB217239	ESTs, Moderately similar to ZFX2_MOUSE ZINC FINGER X-CHROMOSOMAL PROTEIN [M.musculus]	1	-1.41	1.78
	Ryr1	D38216	ryanodine receptor 1, skeletal muscle	1.13	-1.46	1.78
	AI042789	AI042789	ESTs	1.94	5.86	1.77
	BB447276	BB447276	ESTs	1.08	1.9	1.77
	AV369887	AV369887	EST	3.76	1.49	1.77
	AI451230	AI451230	ESTs	1.1	1.13	1.77
	D17H6S56E-5	U69488	DNA segment, Chr 17, human D6S56E 5	1.07	-1.06	1.77
	AI790737	AI790737	ESTs, Weakly similar to myosin light chain kinase isoform 3A [H.sapiens]	1.87	-1.09	1.77
	Ibsp	NM_008318	integrin binding sialoprotein	2.6	-1.29	1.77
	Rp2h	AI592540	retinitis pigmentosa 2 homolog	1.43	-1.66	1.77
	AI787463	AI787463	ESTs	1.11	-1.11	1.76
	Cd5	NM_007650	CD5 antigen	-1.67	1.13	1.75
	Ptprz	NM_011219	protein tyrosine phosphatase, receptor type, Z	1.38	-1.02	1.75
	C3	K02782	complement component 3	1.18	-1.09	1.75
	AI642851	AI642851	EST	1.59	-1.11	1.75
	AI448890	AI448890	ESTs, Highly similar to S68418 protein phosphatase 1M chain M110 isoform - rat [R.norvegicus]	1.3	3.5	1.74
	BE992799	BE992799	ESTs	-1.59	3.06	1.74
	AV074066	AV074066	EST	1.54	1.46	1.74
	BF135008	BF135008	ESTs, Weakly similar to ANX7_MOUSE ANNEXIN VII [M.musculus]	-1.03	1.11	1.74
	M86750	M86750	Mouse Ig H-chain gene variable region, complete cds	-1.14	1.09	1.74
	AW261593	AW261593	EST	1.72	1.08	1.74
	BB072361	BB072361	EST	1.08	1	1.74
	AI662622	AI662622	ESTs	1.55	-1.08	1.74
	AV076036	AV076036	EST	-1.16	-1.19	1.74
	Pli	NM_008878	plasmin inhibitor alpha 2	1.52	-1.72	1.74
	AI662188	AI662188	ESTs	1.07	1.89	1.73
	BE852540	BE852540	ESTs, Highly similar to DUS6_RAT DUAL SPECIFICITY PROTEIN PHOSPHATASE 6 [R.norvegicus]	-1.85	1.59	1.73
	AV027073	AV027073	EST	1.7	1.08	1.73
	Ifng	M28621	interferon gamma	-1.39	1.03	1.73
	AI303093	AI303093	ESTs	1.33	-1.89	1.73
	AV079984	AV079984	EST	1.48	-3.95	1.73
	Nkx2-2	NM_010919	NK2 transcription factor related, locus 2 (Drosophila)	5.4	1.13	1.72
	AW212345	AW212345	ESTs	-1.19	-1.09	1.72
	Cd44	AJ251594	CD44 antigen	1.55	-1.15	1.72
	AV227554	AV227554	EST	-1.01	-1.29	1.72
	AK008161	AK008161	Mus musculus adult male small intestine cDNA, RIKEN full-length enriched library, clone:2010008K16, full insert sequence.	1.03	-1.54	1.72
	BE633814	BE633814	EST	-1.07	2.83	1.71
	AI593834	AI593834	ESTs	4.55	1.37	1.71
	AI956821	AI956821	EST	1.56	1.34	1.71
	AI606841	AI606841	EST	1.38	1.26	1.71
	Hnrpa1	NM_010447	heterogeneous nuclear ribonucleoprotein A1	1.19	-1.53	1.71
	Ppicap	NM_011150	peptidylprolyl isomerase C-associated protein	1.01	-1.57	1.71
	Zfp127	NM_011746	zinc finger protein 127	1.17	1	1.7
	Casp7	NM_007611	caspase 7	-1.19	-1.09	1.7
	Ptprc	NM_011210	protein tyrosine phosphatase, receptor type, C	1.2	-1.26	1.7
	AV062588	AV062588	ESTs, Weakly similar to alcohol dehydrogenase [M.musculus]	2.32	-1.98	1.7
	BE447248	BE447248	ESTs	1.3	1.25	1.69
	AI550337	AI550337	ESTs	2.16	1.08	1.69
	AI661216	AI661216	ESTs	1.38	1.04	1.69
	H3f3a	NM_008210	H3 histone, family 3A	-1.11	-1.04	1.69
	AV062370	AV062370	EST	1.54	-1.26	1.69
	Zfp26	X12592	zinc finger protein 26	2.56	8.53	1.68
	AV003882	AV003882	EST	1.51	2.85	1.68
	AV104381	AV104381	EST	1.78	2.48	1.68
	AW557842	AW557842	ESTs	-1.24	1.15	1.68
	AV070718	AV070718	ESTs	1.42	-1.02	1.68
	BE688410	BE688410	ESTs, Moderately similar to KIAA0553 protein [H.sapiens]	1.18	-1.3	1.68
	AV329082	AV329082	ESTs, Highly similar to MULTIFUNCTIONAL AMINOACYL-TRNA SYNTHETASE [Homo sapiens]	1.01	-1.38	1.68
	AV372847	AV372847	EST, Weakly similar to K1CS_MOUSE KERATIN, TYPE I CYTOSKELETAL 19 [M.musculus]	-1.05	2.14	1.67
	AV077650	AV077650	EST	1.72	1.72	1.67
	AV366304	AV366304	EST	1.99	1.17	1.67
	AI790496	AI790496	ESTs	1.15	1.13	1.67
	Zfp238	NM_013915	zinc finger protein 238	-1.24	-1.24	1.67
	Htr1f	NM_008310	5-hydroxytryptamine (serotonin) receptor 1F	1.25	-1.26	1.67
	AV107851	AV107851	ESTs	2.43	-1.33	1.67
	AV080588	AV080588	ESTs, Weakly similar to skin-specific protein [H.sapiens]	3.19	-1.53	1.67
	Dcamkl1	NM_019978	double cortin and calcium/calmodulin-dependent protein kinase-like 1	2.14	1.14	1.66
	BB194025	BB194025	ESTs, Highly similar to retinitis pigmentosa GTPase regulator [M.musculus]	-1.19	1.01	1.66
	AV368776	AV368776	EST	-1.04	-1.25	1.66
	AI118307	AI118307	ESTs, Highly similar to 3-HYDROXYANTHRANILATE 3,4-DIOXYGENASE [Homo sapiens]	-1.08	21.41	1.65
	Tnfsf4	NM_009452	tumor necrosis factor (ligand) superfamily, member 4	1.48	2.7	1.65
	AW825322	AW825322	EST	1.15	2.16	1.65
	Fpr-rs2	NM_008039	formyl peptide receptor, related sequence 2	1.5	1.19	1.65
	AV370929	AV370929	EST	1.22	1.11	1.65
	Smn	NM_011420	survival motor neuron	1.11	1.1	1.65
	AI649011	AI649011	ESTs, Weakly similar to SMN_MOUSE SURVIVAL MOTOR NEURON PROTEIN [M.musculus]	1.15	-1.11	1.65
	Scyb15	NM_011339	small inducible cytokine subfamily B, member 15	1.34	-1.21	1.65
	AI450672	AI450672	ESTs	-1.44	-1.32	1.65
	Scya28-pending	NM_020279	small inducible cytokine A28	-1.11	-1.55	1.65
	AI447950	AI447950	ESTs	1.3	4.48	1.64
	BF021382	BF021382	ESTs, Moderately similar to KIAA1515 protein [H.sapiens]	-1.11	-1.02	1.64
	Cai	NM_009787	calcium binding protein, intestinal	-1.58	-1.11	1.64
	Ly6e	NM_008529	lymphocyte antigen 6 complex, locus E	1.03	-1.13	1.64
	Ebf2	NM_010095	early B-cell factor 2	5.31	5.66	1.63
	BB122252	BB122252	ESTs, Weakly similar to FIBRONECTIN RECEPTOR ALPHA SUBUNIT PRECURSOR [Mus musculus]	1.05	1.32	1.63
	AV365652	AV365652	AV365652 RIKEN full-length enriched, 16 days embryo lung Mus musculus cDNA clone 8430410N03 3', mRNA sequence.	1.12	1.22	1.63
	AV069196	AV069196	ESTs	1.03	1.2	1.63
	Anxa4	NM_013471	annexin A4	-1.05	-1.19	1.63
	AV027612	AV027612	EST	-1.01	-1.22	1.63
	G3bp-pending	NM_013716	Ras-GTPase-activating protein SH3-domain binding protein	-1.21	-1.45	1.63
	Hells	NM_008234	helicase, lymphoid specific	1.38	2.17	1.62
	Spi1-2	AI195265	serine protease inhibitor 1-2	1.18	-1.35	1.62
	AI647998	AI647998	ESTs	1.13	-1.42	1.62
	LOC57313	NM_020557	thymidylate kinase homologue	-1.3	-1.52	1.62
	Fin14	NM_008015	fibroblast growth factor inducible 14	1.3	-1.63	1.62
	AV372632	AV372632	ESTs	1.49	-2.02	1.62
	Rhag	NM_011269	Rhesus blood group-associated A glycoprotein	1	-2.11	1.62
	AV067361	AV067361	EST	1.02	6.83	1.61
	BE949078	BE949078	ESTs, Weakly similar to PROTEIN KINASE SPK1 [Saccharomyces cerevisiae]	1.13	4.02	1.61
	AI585805	AI585805	ESTs	1.44	2.74	1.61
	Csf2rb2	NM_007781	colony stimulating factor 2 receptor, beta 2, low-affinity (granulocyte-macrophage)	1.26	1.91	1.61
	BE634677	BE634677	ESTs	1.15	1.34	1.61
	Birc2	NM_007464	baculoviral IAP repeat-containing 2	1.07	1.07	1.61
	AV001740	AV001740	EST	1.27	-1.06	1.61
	Mitf	NM_008601	microphthalmia-associated transcription factor	1.2	-1.08	1.61
	apoM	NM_018816	apolipoprotein M	-1.11	-1.08	1.61
	AI662129	AI662129	ESTs	2.07	-1.38	1.61
	AA989774	AA989774	ESTs, Highly similar to KERATIN, TYPE II CYTOSKELETAL 5 [Homo sapiens]	1.25	-1.58	1.61
	AI462824	AI462824	ESTs	-3.02	13.98	1.6
	BE995704	BE995704	ESTs, Weakly similar to ZF90_MOUSE ZINC FINGER PROTEIN 90 [M.musculus]	2.59	2.74	1.6
	AV080664	AV080664	EST	2.32	1.47	1.6
	Rab18	NM_011225	RAB18, member RAS oncogene family	-1.13	1.32	1.6
	AI506638	AI506638	ESTs, Moderately similar to serine proteinase inhibitor 6 [M.musculus]	-1.03	1.29	1.6
	U07662	U07662	Mouse mRNA for T-cell receptor insulin (A-chain) reactive alpha chain VJC, complete cds	1.22	1.11	1.6
	BE686621	BE686621	ESTs	-1.69	1	1.6
	BE635196	BE635196	EST	1.42	-1.01	1.6
	AI255934	AI255934	EST	2.56	-1.04	1.6
	Ctcf	NM_007794	CCCTC-binding factor	-1.06	-1.06	1.6
	AI256072	AI256072	ESTs, Weakly similar to CDN6_MOUSE CYCLIN-DEPENDENT KINASE 6 INHIBITOR [M.musculus]	1.53	-1.34	1.6
	BE986076	BE986076	ESTs, Weakly similar to DUS5_RAT DUAL SPECIFICITY PROTEIN PHOSPHATASE 5 [R.norvegicus]	1.82	-1.36	1.6
	BB443551	BB443551	ESTs, Moderately similar to Ser/Thr kinase [M.musculus]	1.1	-1.45	1.6
	BB206914	BB206914	EST, Moderately similar to TDA8_MOUSE PROBABLE G PROTEIN-COUPLED RECEPTOR TDAG8 [M.musculus]	1.46	-1.5	1.6
	H2-DMb2	NM_010388	histocompatibility 2, class II, locus Mb2	1.33	-1.89	1.6
	M64165	M64165	Mus musculus Ig active kappa-chain mRNA V-region	1.28	-3.12	1.6
	BB447148	BB447148	ESTs	1	2.59	1.59
	AV045376	AV045376	EST, Moderately similar to epidermal growth factor binding protein type 1 [M.musculus]	-1.05	2.41	1.59
	BB014244	BB014244	EST, Highly similar to AF106702_1 testis-enriched protein tyrosine phosphatase [M.musculus]	2.06	1.77	1.59
	Sp100	NM_013673	nuclear antigen Sp100	-1.05	1.38	1.59
	AV003560	AV003560	EST	1.03	1.09	1.59
	Ptmb4	NM_021278	prothymosin beta 4	1.21	-1.41	1.59
	Eif4a1	AB011595	eukaryotic translation initiation factor 4A1	-1.18	-1.43	1.59
	Igh-6	V00820	immunoglobulin heavy chain 6 (heavy chain of IgM)	1.75	-1.92	1.59
	AV088781	AV088781	ESTs, Weakly similar to skin-specific protein [H.sapiens]	3.35	-2.11	1.59
	AV074059	AV074059	EST	-1.15	1.77	1.58
	Dgke	NM_019505	diacylglycerol kinase, epsilon	5.23	1	1.58
	Itgb2	NM_008404	integrin beta 2 (Cd18)	1.24	-1.02	1.58
	Semcap1-pending	NM_018771	semaF cytoplasmic domain associated protein 1	-1.08	-1.1	1.58
	AV078872	AV078872	EST	1.52	-1.16	1.58
	AI428406	AI428406	ESTs	1.24	-1.2	1.58
	Tjp1	NM_009386	tight junction protein 1	1.04	-1.55	1.58
	D13Ertd372e	AI481649	DNA segment, Chr 13, ERATO Doi 372, expressed	-1.22	-1.67	1.58
	AI605416	AI605416	ESTs	1.7	2.64	1.57
	Gabrr1	NM_008075	gamma-aminobutyric acid (GABA-A) receptor, subunit rho 1	-1.05	2.12	1.57
	Pbef	NM_021524	pre-B-cell colony-enhancing factor	1.15	1.9	1.57
	Ltbp2	NM_013589	latent transforming growth factor beta binding protein 2	1.1	1.52	1.57
	AI585824	AI585824	ESTs	1.68	1.23	1.57
	AF139242	AF139242	Mus musculus clone ZG4A5 anti-fluorescein immunoglobulin light chain mRNA, partial cds	-1.25	1.03	1.57
	Saa3	NM_011315	serum amyloid A 3	-1.35	1.01	1.57
	Ptpn2	NM_008977	protein tyrosine phosphatase, non-receptor type 2	1.05	-1.02	1.57
	Fgf5	NM_010203	fibroblast growth factor 5	1.42	-1.19	1.57
	AA672899	AA672899	ESTs	1.32	-1.19	1.57
	Irf2	NM_008391	interferon regulatory factor 2	-1.03	-1.48	1.57
	AI506780	AI506780	ESTs	1.48	-1.59	1.57
	AI447945	AI447945	ESTs	1.49	-1.7	1.57
	AV372409	AV372409	EST	1.06	-2.35	1.57
	Nr5a1	NM_008050	nuclear receptor subfamily 5, group A, member 1	1.1	3.54	1.56
	AI448572	AI448572	ESTs	1.05	2.62	1.56
	Rrm2	NM_009104	ribonucleotide reductase M2	-1.04	1.86	1.56
	Mafb	AF180338	v-maf musculoaponeurotic fibrosarcoma oncogene family, protein B (avian)	1.24	1.77	1.56
	Gcgr	NM_008101	glucagon receptor	-1.16	1.61	1.56
	Mona	NM_010815	monocytic adapter	1.41	1.29	1.56
	Zic2	NM_009574	zinc finger protein of the cerebellum 2	1.73	1.18	1.56
	Hcls1	NM_008225	hematopoietic cell specific Lyn substrate 1	-1.25	-1.04	1.56
	BE994153	BE994153	ESTs	1.01	-1.2	1.56
	AI506167	AI506167	ESTs	1.59	-1.38	1.56
	AV357432	AV357432	ESTs	1.4	2.97	1.55
	Gpcr3	NM_008154	G-protein coupled receptor 3	-1.12	1.99	1.55
	U55617	U55617	Mus musculus anti-DNA immunoglobulin light chain IgG, antibody 373s.116, partial cds	1.06	1.34	1.55
	AW907522	AW907522	EST	-1.39	1.16	1.55
	AV078670	AV078670	ESTs	4.33	1.03	1.55
	Tnfsf6	NM_010177	tumor necrosis factor (ligand) superfamily, member 6	-1.2	1.03	1.55
	AV080020	AV080020	ESTs, Weakly similar to R28379_1 [H.sapiens]	1.83	1.02	1.55
	Selpl	NM_009151	selectin, platelet (p-selectin) ligand	1.07	-1.08	1.55
	Tnfsf10	NM_009425	tumor necrosis factor (ligand) superfamily, member 10	-1.39	-1.13	1.55
	D12Ertd446e	BE133962	DNA segment, Chr 12, ERATO Doi 446, expressed	1.02	-1.16	1.55
	Cd9	NM_007657	CD9 antigen	1.17	-1.22	1.55
	Ly6h	NM_011837	lymphocyte antigen 6 complex, locus H	1.11	-1.38	1.55
	AI644220	AI644220	ESTs, Moderately similar to AF151825_1 CGI-67 protein [H.sapiens]	-1.04	-1.43	1.55
	BE951643	BE951643	ESTs, Highly similar to AF161425_1 HSPC307 [H.sapiens]	-1.34	-1.61	1.55
	edr	AJ007909	Mus musculus mRNA for erythroid differentiation regulator, partial	1.17	-1.62	1.55
	BE952264	BE952264	ESTs, Highly similar to similar to hypothetical protein L8167.6 of Saccharomyces cerevisiae. [H.sapiens]	1.07	-1.66	1.55
	AV369622	AV369622	EST	-1.03	-2.64	1.55
	AW824518	AW824518	ESTs	6.01	2.14	1.54
	Rpms7	AI788625	ribosomal protein, mitochondrial, S7	1.04	1.6	1.54
	Hba-a1	NM_008218	hemoglobin alpha, adult chain 1	1.08	1.17	1.54
	AV373372	AV373372	EST	1.82	1.16	1.54
	AW227531	AW227531	ESTs, Weakly similar to AF189262_1 GABA-A receptor epsilon-like subunit [R.norvegicus]	-1.11	-1.72	1.54
	Nfkbia	NM_010907	nuclear factor of kappa light chain gene enhancer in B-cells inhibitor, alpha	1.19	-1.84	1.54
	AI449280	AI449280	ESTs	-1.35	5.51	1.53
	BB218366	BB218366	ESTs, Weakly similar to JAK3_MOUSE TYROSINE-PROTEIN KINASE JAK3 [M.musculus]	1.09	2.6	1.53
	Olfr4-3	NM_013728	olfactory receptor 4 cluster, gene 3	2.31	2.39	1.53
	Gabbr1	NM_019439	gamma-aminobutyric acid (GABA) B receptor, 1	-1.13	1.56	1.53
	AV228037	AV228037	ESTs	1.9	1.07	1.53
	AV267972	AV267972	EST, Weakly similar to AF188297_1 TGF-beta receptor binding protein [M.musculus]	1.84	1.05	1.53
	AI506100	AI506100	EST	1.17	1	1.53
	BE852542	BE852542	EST	1.31	-1.04	1.53
	BE135991	BE135991	ESTs, Highly similar to hypothetical protein [H.sapiens]	-1.3	-1.09	1.53
	Tlr2	NM_011905	toll-like receptor 2	1.27	-1.1	1.53
	BE944071	BE944071	ESTs	1.05	-1.12	1.53
	F12	NM_021489	coagulation factor XII (Hageman factor)	-1.02	-1.21	1.53
	AV061833	AV061833	EST	1.27	-1.24	1.53
	Tec	NM_013689	cytoplasmic tyrosine kinase, Dscr28C related (Drosophila)	1.32	-1.3	1.53
	Ptch2	NM_008958	patched homolog 2	1.45	-1.58	1.53
	Prom	NM_008935	prominin	1.31	-2.08	1.53
	AI315343	AI315343	ESTs	1.55	3.02	1.52
	Il17	NM_010552	interleukin 17	2.3	2.48	1.52
	Ppef2	NM_011148	protein phosphatase, EF hand calcium-binding domain 2	1.27	1.71	1.52
	Bim	NM_009754	Bcl2 interacting mediator of cell death	-1.2	1.28	1.52
	AV366146	AV366146	EST	2.34	1.2	1.52
	D15Wsu77e	AW214391	DNA segment, Chr 15, Wayne State University 77, expressed	2.85	1.16	1.52
	AV066776	AV066776	EST	1.15	1.06	1.52
	AF139227	AF139227	Mus musculus anti-fluorescein immunoglobulin light chain mRNA, partial cds	1.15	-1.2	1.52
	Ebfaz	AF188609	Mus musculus early B-cell factor associated zinc finger transcription factor (Ebfaz) mRNA, complete cds	1.88	-1.21	1.52
	Psmb2	NM_011970	proteasome (prosome, macropain) subunit, beta type 2	-1.1	-1.5	1.52
	Gch	NM_008102	GTP cyclohydrolase 1	1.76	-1.95	1.52
	Herpud1	AB034991	homocysteine-inducible, endoplasmic reticulum stress-inducible, ubiquitin-like domain member 1	1.62	-2.47	1.52
	Scnn1g	NM_011326	sodium channel, nonvoltage-gated 1 gamma	1.41	3.22	1.51
	AI661110	AI661110	ESTs	-1.21	2.4	1.51
	AW908946	AW908946	ESTs	1.09	1.75	1.51
	AI451598	AI451598	ESTs	-1.57	1.31	1.51
	AI158971	AI158971	ESTs, Highly similar to testicular antigen [M.musculus]	1.7	1.28	1.51
	Fxyd5	NM_008761	FXYD domain-containing ion transport regulator 5	1.04	1.28	1.51
	H2-Bf	NM_008198	histocompatibility 2, complement component factor B	1.09	1.26	1.51
	V2r2	NM_009492	vomeronasal organ family 2, receptor, 2	1.13	1.14	1.51
	H2-M9	NM_008205	histocompatibility 2, M region locus 9	1.08	1.11	1.51
	Lag3	NM_008479	lymphocyte-activation gene 3	-1.42	1.11	1.51
	AV081711	AV081711	EST	1.94	1.05	1.51
	AI450997	AI450997	EST	1.05	1.05	1.51
	AV061970	AV061970	EST	1.24	1	1.51
	AF144964	AF144964	Mus musculus clone 15-A4 immunoglobulin kappa light chain variable region mRNA, partial cds	-1.11	-1.03	1.51
	Vbp1	NM_011692	von Hippel-Lindau binding protein 1	1.2	-1.26	1.51
	BE627926	BE627926	ESTs, Highly similar to URIDYLATE KINASE [Saccharomyces cerevisiae]	1.16	-1.92	1.51
	Slfn1	NM_011407	schlafen 1	2.88	3.72	1.5
	Vcam1	NM_011693	vascular cell adhesion molecule 1	1.42	1.89	1.5
	Bub1	U89795	budding uninhibited by benzimidazoles 1 homolog (S. cerevisiae)	1.19	1.83	1.5
	AI875089	AI875089	ESTs, Weakly similar to Zinc finger protein s11-6 [M.musculus]	1.62	1.17	1.5
	AV026399	AV026399	ESTs	-1.67	1.09	1.5
	AF139221	AF139221	Mus musculus clone 9d7d6 anti-fluorescein immunoglobulin light chain mRNA, partial cds	1.65	-1.01	1.5
	Gyk	NM_008194	glycerol kinase	1.13	-1.05	1.5
	BE955498	BE955498	ESTs, Highly similar to HYPOTHETICAL ZINC FINGER PROTEIN ZK686.4 IN CHROMOSOME III [Caenorhabditis elegans]	-1.52	-1.25	1.5
	BE197377	BE197377	ESTs, Weakly similar to N-copine [M.musculus]	1.14	-1.27	1.5
	AV373610	AV373610	EST	-1.23	-2.43	1.5
	BE949454	BE949454	ESTs	-1.43	7.53	1.49
	Grin2d	NM_008172	glutamate receptor, ionotropic, NMDA2D (epsilon 4)	-1.56	1.69	1.49
	BE631956	BE631956	ESTs, Moderately similar to RNA binding protein [R.norvegicus]	-1.13	1.54	1.49
	AW987445	AW987445	ESTs, Highly similar to unnamed protein product [H.sapiens]	-1.1	1.4	1.49
	U88675	U88675	Mus musculus anti-DNA antibody light chain variable region mRNA, partial cds	1.11	1.34	1.49
	Magea4	NM_020280	melanoma antigen, family A, 4	1.02	1.19	1.49
	Apoe	AI159673	apolipoprotein E	-1	1.05	1.49
	Csng	NM_007785	casein gamma	-1.31	1.04	1.49
	AV367174	AV367174	EST	5.38	1	1.49
	AV364865	AV364865	EST	1.5	-1.1	1.49
	U62386	U62386	Mus musculus immunoglobulin heavy and light chain variable region mRNA, complete cds	1.33	-1.1	1.49
	AI428283	AI428283	EST	1.06	-1.12	1.49
	AI595858	AI595858	ESTs, Highly similar to IF36_HUMAN EUKARYOTIC TRANSLATION INITIATION FACTOR 3 SUBUNIT 6 [H.sapiens]	1.2	-1.36	1.49
	AV167784	AV167784	ESTs, Highly similar to SERINE/THREONINE PROTEIN PHOSPHATASE PPE1 [Schizosaccharomyces pombe]	-1	-1.46	1.49
	Scyb2	NM_009140	small inducible cytokine subfamily, member 2	1.56	-1.76	1.49
	AI428208	AI428208	ESTs, Highly similar to TRANS-ACTING T-CELL SPECIFIC TRANSCRIPTION FACTOR GATA-3 [Mus musculus]	1.13	5.81	1.48
	Ntrk3	AF035399	neurotrophic tyrosine kinase, receptor, type 3	-1.28	5.73	1.48
	AV003232	AV003232	EST	1.08	3.82	1.48
	AI593385	AI593385	EST	-1.01	2.82	1.48
	Tcp1-rs1	M35797	t-complex protein 1, related sequence 1	1.32	2.01	1.48
	BE634911	BE634911	EST	-2.17	1.8	1.48
	AV067517	AV067517	ESTs	-1.05	1.54	1.48
	AI465312	AI465312	ESTs, Moderately similar to unnamed protein product [H.sapiens]	1.5	1.5	1.48
	AK014490	AK014490	Mus musculus 14 days embryo liver cDNA, RIKEN full-length enriched library, clone:4432412D15, full insert sequence.	1.21	1.3	1.48
	AI504023	AI504023	ESTs, Weakly similar to S12207 hypothetical protein [M.musculus]	1	1.1	1.48
	Spi2-2	NM_009252	serine protease inhibitor 2-2	-1.38	1.1	1.48
	AI121226	AI121226	ESTs	2.55	1.09	1.48
	AW018314	AW018314	EST	-1.15	1.09	1.48
	AA210301	AA210301	ESTs	1.14	1.06	1.48
	AI465177	AI465177	ESTs	1.16	1.05	1.48
	AI662779	AI662779	ESTs	2.02	1.04	1.48
	AI450270	AI450270	ESTs	-1.76	-1	1.48
	AI452288	AI452288	ESTs	1.83	-1.03	1.48
	BB284731	BB284731	ESTs, Weakly similar to AF233582_1 GTPase Rab37 [M.musculus]	1	-1.13	1.48
	BE136013	BE136013	ESTs, Weakly similar to DIA1_MOUSE DIAPHANOUS PROTEIN HOMOLOG 1 [M.musculus]	-1.24	-1.17	1.48
	Cycs	NM_007808	cytochrome c, somatic	-1.08	-1.44	1.48
	BE852833	BE852833	ESTs	-1.01	-1.62	1.48
	Hspa5	M19351	heat shock 70kD protein 5 (glucose-regulated protein, 78kD)	-1.07	-1.64	1.48
	Cappa1	U16740	capping protein alpha 1	-1.07	-1.68	1.48
	Pex5	NM_008995	peroxin 5	1.27	-1.86	1.48
	Oprl	NM_011012	opioid receptor-like	-1.89	5.39	1.47
	AV370376	AV370376	EST	1.9	4.37	1.47
	Ptgs2	NM_011198	prostaglandin-endoperoxide synthase 2	1.27	4.34	1.47
	AV004138	AV004138	ESTs	1.52	2.53	1.47
	AI327296	AI327296	ESTs, Weakly similar to T-CELL RECEPTOR ALPHA CHAIN PRECURSOR V REGION [Homo sapiens]	-2.21	2.27	1.47
	AV067333	AV067333	EST	1.03	2.1	1.47
	Cks1	NM_016904	CDC28 protein kinase 1	1.34	1.93	1.47
	AV369018	AV369018	ESTs, Highly similar to induced in androgen-independent prostate cells by effectors of apoptosis [R.norvegicus]	1.1	1.21	1.47
	Inpp5d	NM_010566	inositol polyphosphate-5-phosphatase, 145 kDa	1.02	1.18	1.47
	Sdf5	NM_009144	stromal cell derived factor 5	1.24	1.12	1.47
	AW210674	AW210674	EST	2.41	1.04	1.47
	Gpiap-pending	NM_016739	GPI-anchored membrane protein 1	1.03	-1.03	1.47
	Abcg5	AF312713	Mus musculus sterolin (Abcg5) mRNA, complete cds.	1.76	-1.35	1.47
	Ptprcap	NM_016933	protein tyrosine phosphatase, receptor type, C polypeptide-associated protein	1.03	-1.41	1.47
	Dll1	NM_007865	delta-like 1 homolog (Drosophila)	1.25	-1.89	1.47
	BE688701	BE688701	ESTs	1.4	-1.96	1.47
	AV108891	AV108891	EST	1.25	-2.72	1.47
	AV259524	AV259524	ESTs, Highly similar to A55748 protein kinase [M.musculus]	1.38	2.03	1.46
	Hao1	NM_010403	hydroxyacid oxidase 1, liver	1.18	1.93	1.46
	AI447460	AI447460	ESTs	1.36	1.62	1.46
	Nfatc1	NM_016791	nuclear factor of activated T-cells, cytoplasmic 1	1.66	1.25	1.46
	AI666714	AI666714	ESTs, Weakly similar to protein kinase C substrate 80K-H [M.musculus]	1.46	1.18	1.46
	Trrp4	NM_016984	transient receptor protein 4	-1.54	1.17	1.46
	AI647844	AI647844	ESTs	-1.08	1.1	1.46
	P40-8	AV107501	P40-8, functional	1.98	1.08	1.46
	Nek2	NM_010892	NIMA (never in mitosis gene a)-related expressed kinase 2	1.7	1.06	1.46
	Hgf	X84046	hepatocyte growth factor	1.32	1	1.46
	AV370302	AV370302	EST	1.31	-1.04	1.46
	AV071967	AV071967	EST	1.19	-1.09	1.46
	AI503542	AI503542	ESTs	1.25	-1.13	1.46
	AK014755	AK014755	Mus musculus 0 day neonate head cDNA, RIKEN full-length enriched library, clone:4833423D12, full insert sequence.	1.59	-1.14	1.46
	Rps7	NM_011300	ribosomal protein S7	1.1	-1.18	1.46
	D11Ertd530e	BE627376	DNA segment, Chr 11, ERATO Doi 530, expressed	1.12	-1.19	1.46
	Cd28	NM_007642	CD28 antigen	1.14	-1.26	1.46
	Sap30	AF075136	Sin3-associated protein	-1.09	-1.34	1.46
	Tnfrsf5	NM_011611	tumor necrosis factor receptor superfamily, member 5	1.43	-1.51	1.46
	Psma1	AJ272272	proteasome (prosome, macropain) subunit, alpha type 1	1.1	-1.97	1.46
	AW492515	AW492515	ESTs, Highly similar to LEUKOCYTE ELASTASE INHIBITOR [Homo sapiens]	1.62	-2.01	1.46
	Ssa2	NM_013835	Sjogren syndrome antigen A2	1.08	3.32	1.45
	Npy6r	NM_010935	neuropeptide Y receptor Y6	-1.33	2.84	1.45
	AI413998	AI413998	ESTs	1.07	2.42	1.45
	Mpcl	NM_010819	macrophage C-type lectin	-1.1	2.4	1.45
	Tor2a	AW146272	torsin family 2, member A	-1.05	2.04	1.45
	AV370021	AV370021	EST	1.13	1.31	1.45
	Ly116	AF230640	lymphocyte antigen 116	1.17	1.24	1.45
	D3Ucla2	AA986827	DNA segment, Chr 3, University of California at Los Angeles 2	1.11	1.19	1.45
	AI882045	AI882045	EST	1.51	1.17	1.45
	D14Ucla3	AI844822	DNA segment, Chr 14, University of California at Los Angeles 3	1.04	1.15	1.45
	AV024754	AV024754	EST	-1.08	1.13	1.45
	AI595568	AI595568	ESTs, Highly similar to TVRTRR protein kinase [R.norvegicus]	-1.38	1.09	1.45
	AI451556	AI451556	ESTs	-1.14	1.03	1.45
	Cdgap	NM_020260	Cdc42 GTPase-activating protein	1.34	-1.02	1.45
	Ptprj	D83204	protein tyrosine phosphatase, receptor type, J	1.22	-1.1	1.45
	Cugbp2	NM_010160	CUG triplet repeat,RNA-binding protein 2	1.08	-1.27	1.45
	AW121498	AW121498	ESTs	1.81	-1.28	1.45
	Clic4	NM_013885	chloride intracellular channel 4 (mitochondrial)	1.61	-1.46	1.45
	Lamp2	NM_010685	lysosomal membrane glycoprotein 2	-1.12	-1.49	1.45
	gamma-3 immunoglobulin	V01526	IG GAMMA-3 CHAIN C REGION, MEMBRANE-BOUND FORM	1.42	-1.62	1.45
	Hsp25	NM_013560	heat shock protein, 25 kDa	1.72	-1.69	1.45
	AI428865	AI428865	ESTs	1.28	-1.72	1.45
	Ptp4a1	NM_011200	protein tyrosine phosphatase 4a1	-1.06	-2.13	1.45
	AI504740	AI504740	ESTs	1.04	3.97	1.44
	BB457222	BB457222	ESTs, Weakly similar to zinc finger protein [M.musculus]	1.1	3.75	1.44
	C77046	C77046	ESTs	1.53	2.71	1.44
	AI616314	AI616314	ESTs, Weakly similar to brain carcinoembryonic antigen [M.musculus]	1.28	1.86	1.44
	Scya2	NM_011333	small inducible cytokine A2	-1.17	1.81	1.44
	AI550398	AI550398	ESTs	1.69	1.65	1.44
	Hsj3	NM_008299	heat shock protein, DNAJ-like 3	1.02	1.53	1.44
	AV081407	AV081407	Mus musculus RAB27A (Rab27a) mRNA, complete cds	1.63	1.31	1.44
	AI467651	AI467651	ESTs	1.01	1.18	1.44
	Notch1	NM_008714	Notch gene homolog 1, (Drosophila)	1.52	1.17	1.44
	AV106633	AV106633	EST	1.25	1.16	1.44
	Prkg1	NM_011160	protein kinase, cGMP-dependent, type I	1.88	1.09	1.44
	AV026919	AV026919	EST	1.01	1.09	1.44
	Mtf2	NM_013827	metal response element binding transcription factor 2	1.15	-1.11	1.44
	Ptk2b	BE996553	protein tyrosine kinase 2 beta	-1.03	-1.12	1.44
	AI593809	AI593809	ESTs	4.24	-1.19	1.44
	Kcnma3	NM_008432	potassium large conductance pH-sensitive channel, subfamily M, alpha member 3	1.03	-1.22	1.44
	AW494132	AW494132	ESTs	-1.12	-1.32	1.44
	Ahrr	NM_009644	aryl-hydrocarbon receptor repressor	1.5	-1.51	1.44
	Abcb2	NM_013683	ATP-binding cassette, sub-family B (MDR/TAP), member 2	-1.15	1.59	1.43
	AW212451	AW212451	ESTs, Highly similar to AF191309_1 zinc finger protein [M.musculus]	1.21	1.39	1.43
	BE292562	BE292562	ESTs	1.02	1.32	1.43
	Braf	NM_013801	Braf transforming gene	1.15	1.21	1.43
	LOC56722	NM_019980	TBX1 protein	1.06	1.17	1.43
	LOC56628	NM_019909	MHC (A.CA/J(H-2K-f) class I antigen	1.14	1.08	1.43
	BE852429	BE852429	ESTs, Highly similar to AC004858_3 U1 small ribonucleoprotein 1SNRP homolog [H.sapiens]	-1.42	-1.01	1.43
	AV065540	AV065540	EST	1.32	-1.08	1.43
	Itih2	NM_010582	inter-alpha trypsin inhibitor, heavy chain 2	1.58	-1.14	1.43
	AV368774	AV368774	ESTs	1.28	-1.24	1.43
	Ddx3	NM_010028	DEAD (aspartate-glutamate-alanine-aspartate) box polypeptide 3	1	-1.32	1.43
	Cappa2	NM_007604	capping protein alpha 2	1.1	-1.34	1.43
	Lyn	M57696	Yamaguchi sarcoma viral (v-yes-1) oncogene homolog	-1.29	-1.39	1.43
	BE853052	BE853052	ESTs	1.6	-1.44	1.43
	Stk25	NM_021537	serine/threonine kinase 25 (Ste20, yeast homolog)	-1.36	-1.5	1.43
	AV026446	AV026446	EST	1.6	-1.67	1.43
	AI462825	AI462825	ESTs	-1.26	5.11	1.42
	Map2k6	U39066	mitogen activated protein kinase kinase 6	1.34	3.8	1.42
	AU043061	AU043061	ESTs	-1.05	1.96	1.42
	Tbx20	NM_020496	T-box 20	-1.23	1.6	1.42
	BB153804	BB153804	EST, Moderately similar to S58880 receptor DEC-205 - mouse [M.musculus]	1.32	1.55	1.42
	Mcpt2	NM_008571	mast cell protease 2	-1.42	1.12	1.42
	AI506217	AI506217	ESTs	1.34	1.08	1.42
	AV102303	AV102303	EST, Moderately similar to A45402 transforming growth factor beta homolog Vgr-2 - mouse [M.musculus]	1.22	1.04	1.42
	Sphk1	AF068748	sphingosine kinase 1	1.16	-1.02	1.42
	AI326023	AI326023	ESTs, Weakly similar to ENV POLYPROTEIN [Mouse mammary tumor virus (strain br6)]	1.17	-1.03	1.42
	Rps16	NM_013647	ribosomal protein S16	1.16	-1.03	1.42
	Pirb	U96693	paired-Ig-like receptor B	1.45	-1.07	1.42
	Cp	NM_007752	ceruloplasmin	-1.04	-1.07	1.42
	AI426327	AI426327	ESTs, Highly similar to The KIAA0137 gene product is related to Arabidopsis thaliana protein kinase [H.sapiens]	1.02	-1.12	1.42
	Sec61g	AV052624	SEC61, gamma subunit (S. cerevisiae)	-1.02	-1.41	1.42
	Rpl10	M93980	ribosomal protein 10	1.11	-1.53	1.42
	AV068346	AV068346	EST	1.11	-1.84	1.42
	AW261558	AW261558	ESTs, Weakly similar to RST [M.musculus]	-1.39	5.82	1.41
	AV053996	AV053996	EST, Moderately similar to transcription factor RBP-L [M.musculus]	-1.34	3.23	1.41
	Vamp3	NM_009498	vesicle-associated membrane protein 3	1.5	3.06	1.41
	BE986912	BE986912	ESTs	1.06	2.83	1.41
	Ptpn5	NM_013643	protein tyrosine phosphatase, non-receptor type 5	1.21	2.72	1.41
	Mageb1	NM_010759	melanoma antigen, family B, 1	1.65	2.26	1.41
	BB077136	BB077136	ESTs, Weakly similar to AF098066_1 squamous cell carcinoma antigen recognized by T cell [H.sapiens]	2.39	2.01	1.41
	D3Ertd250e	BB524099	DNA segment, Chr 3, ERATO Doi 250, expressed	1.91	1.86	1.41
	AI158845	AI158845	EST	1.33	1.82	1.41
	Trrp3	NM_019510	transient receptor protein 3	2.16	1.8	1.41
	AI660996	AI660996	ESTs	1.56	1.28	1.41
	Cmkbr2	NM_009915	chemokine (C-C) receptor 2	1.36	1.26	1.41
	Glrb	U09399	glycine receptor, beta subunit	-1.07	1.25	1.41
	Fgf15	NM_008003	fibroblast growth factor 15	1.17	1.13	1.41
	Ppp4c	NM_019674	protein phosphatase 4, catalytic subunit	-1.34	1.11	1.41
	Prpk	AF033663	pre-mRNA protein kinase	1.17	1.08	1.41
	AI662142	AI662142	ESTs	4.05	1	1.41
	AV373632	AV373632	ESTs	1.1	1	1.41
	Ugcg	NM_011673	UDP-glucose ceramide glucosyltransferase	1.15	-1.02	1.41
	BF465998	BF465998	ESTs	1.46	-1.04	1.41
	Tieg	NM_013692	TGFB inducible early growth response	1.18	-1.06	1.41
	LOC58998	AF195833	nectin-3 alpha	1.22	-1.16	1.41
	Cd52	M55561	CD52 antigen	1.02	-1.16	1.41
	AI503360	AI503360	ESTs	1.33	-1.18	1.41
	Rad1	NM_011232	RAD1 homolog (S. pombe)	1.27	-1.18	1.41
	BE691605	BE691605	Mus musculus toll-like receptor 1 (Tlr1) mRNA, complete cds	-1.14	-1.2	1.41
	BB459545	BB459545	ESTs, Highly similar to POSSIBLE GLOBAL TRANSCRIPTION ACTIVATOR SNF2L1 [Homo sapiens]	1.12	-1.22	1.41
	BE993061	BE993061	ESTs	-1.03	-1.25	1.41
	Tra1	NM_011631	tumor rejection antigen gp96	-1.11	-1.3	1.41
	DXHXS1271E	NM_019868	DNA segment, Chr X, human DXS1271E	1.11	-1.5	1.41
	Ly6	NM_010738	lymphocyte antigen 6 complex	1.13	-1.74	1.41
	BE634832	BE634832	ESTs	-1.59	4.79	1.4
	BE951505	BE951505	ESTs	2.02	1.31	1.4
	Snrpe	X65704	small nuclear ribonucleoprotein E	-1.06	1.25	1.4
	Krt1-12	NM_010661	keratin complex 1, acidic, gene 12	1.66	1.19	1.4
	AV371530	AV371530	EST	1.39	1.18	1.4
	H2-M2	M26156	histocompatibility 2, M region locus 2	1.06	1.18	1.4
	BB451145	BB451145	ESTs, Highly similar to transcription factor [M.musculus]	1.03	1.1	1.4
	AV227918	AV227918	EST	1.11	1.08	1.4
	AI662737	AI662737	EST	1.38	1.03	1.4
	Pla2g2a	NM_011108	phospholipase A2, group IIA (platelets, synovial fluid)	1.05	-1.02	1.4
	Sh3d1B	NM_011365	SH3 domain protein 1B	1.32	-1.13	1.4
	BE456371	BE456371	ESTs	1.66	-1.23	1.4
	Psma3	NM_011184	proteasome (prosome, macropain) subunit, alpha type 3	1.2	-1.32	1.4
	AI463026	AI463026	ESTs	1.46	-1.49	1.4
	C87580	C87580	ESTs	1.36	2.49	1.39
	cml2	AF163315	Mus musculus putative N-acetyltransferase Camello 2 (cml2) mRNA, complete cds	1.1	2.32	1.39
	Try2	AV068350	trypsin 2	4.37	2	1.39
	AI563637	AI563637	EST	-1.18	1.36	1.39
	Xlr3b	NM_011727	X-linked lymphocyte-regulated 3b	2.51	-1.03	1.39
	Ilf3	NM_010561	interleukin enhancer binding factor 3	-1	-1.07	1.39
	Ect2	NM_007900	ect2 oncogene	1.56	-1.13	1.39
	Btf3	BE951570	basic transcription factor 3	1.31	-1.15	1.39
	Scd2	NM_009128	stearoyl-Coenzyme A desaturase 2	1.11	-1.15	1.39
	AI504566	AI504566	ESTs	1.38	-1.23	1.39
	M84809	M84809	Mus musculus alpha-globin transcription factor CP2 mRNA, complete cds	1.06	-1.29	1.39
	Ifrd1	NM_013562	interferon-related developmental regulator 1	1.21	-1.37	1.39
	AV370259	AV370259	EST	-1.25	5.78	1.38
	AI790732	AI790732	EST	3.72	4.97	1.38
	Cyp7a1	NM_007824	cytochrome P450, 7a1	1.03	2.7	1.38
	Gab2	NM_010248	growth factor receptor bound protein 2-associated protein 2	-1.56	2.44	1.38
	Cd48	X17501	CD48 antigen	-1.02	1.81	1.38
	BE447620	BE447620	EST	1.1	1.77	1.38
	AV365797	AV365797	EST	1.09	1.52	1.38
	Lepr	NM_010704	leptin receptor	1.11	1.39	1.38
	AV366092	AV366092	EST	1.47	1.36	1.38
	Smstr5	AF035777	somatostatin receptor 5	1.51	1.35	1.38
	AV364931	AV364931	EST	-1.58	1.22	1.38
	Gpa33	NM_021610	glycoprotein A33 (transmembrane)	1.78	1.21	1.38
	AI661003	AI661003	EST	1.86	1.08	1.38
	AI596854	AI596854	ESTs	1.12	1.04	1.38
	Tnfaip2	NM_009396	tumor necrosis factor, alpha-induced protein 2	1.18	1	1.38
	Aif1	NM_019467	allograft inflammatory factor 1	-1.1	-1.08	1.38
	AV077263	AV077263	EST	1.81	-1.09	1.38
	BE630146	BE630146	ESTs, Highly similar to mm-Mago [M.musculus]	-1.05	-1.09	1.38
	LOC56435	NM_019800	lysophosphatidic acid phosphatase	-1.16	-1.13	1.38
	Abi1	NM_007380	abl-interactor 1	1.34	-1.15	1.38
	Tslpr	NM_016715	thymic stromal-derived lymphopoietin, receptor	-1.06	-1.25	1.38
	AW108384	AW108384	ESTs, Moderately similar to NADH-UBIQUINONE OXIDOREDUCTASE KFYI SUBUNIT PRECURSOR [Bos taurus]	-1.35	-1.32	1.38
	AV157315	AV157315	ESTs, Highly similar to BMRA_MOUSE BONE MORPHOGENETIC PROTEIN RECEPTOR TYPE IA PRECURSOR [M.musculus]	1.05	-1.4	1.38
	Banp-pending	NM_016812	BANP homolog	1.08	-1.52	1.38
	AI586277	AI586277	ESTs	-1.43	3.1	1.37
	BE986772	BE986772	ESTs, Highly similar to AF207600_1 ethanolamine kinase [H.sapiens]	-1.06	2.99	1.37
	AI662705	AI662705	EST	1.08	2.84	1.37
	Ikbkg	NM_010547	inhibitor of kappa light polypeptide gene enhancer in B-cells, kinase gamma	1.15	1.86	1.37
	AV078955	AV078955	EST	1.36	1.48	1.37
	X03670	X03670	Mouse rearranged gene for T-cell receptor beta V(E1)-D(1)-J(2.5) allele BDFL beta I	1.01	1.34	1.37
	Pax9	NM_011041	paired box gene 9	-1.58	1.31	1.37
	AK003722	AK003722	Mus musculus 18 days embryo cDNA, RIKEN full-length enriched library, clone:1110015A16, full insert sequence.	1.36	1.23	1.37
	AV075288	AV075288	EST	1.5	1.15	1.37
	AV228443	AV228443	EST	1.11	1.09	1.37
	Spag1	NM_012031	sperm associated antigen 1	1.29	1.07	1.37
	Ly57	Y17159	lymphocyte antigen 57	1.48	1.04	1.37
	Trem1	NM_021406	triggering receptor expressed in monocytes 1	1.43	1.03	1.37
	AW060936	AW060936	ESTs, Highly similar to RSP5 PROTEIN [Saccharomyces cerevisiae]	1.33	1.03	1.37
	BB295087	BB295087	ESTs, Moderately similar to S45112 transcription factor Ap-2 beta - mouse [M.musculus]	-1.08	1.01	1.37
	Sorl1	AF031816	sortilin-related receptor, LDLR class A repeats-containing	1.59	-1	1.37
	Rab7	NM_009005	RAB7, member RAS oncogene family	-1.06	-1.02	1.37
	AI666279	AI666279	ESTs	-1.11	-1.02	1.37
	BB538543	BB538543	ESTs	1.51	-1.08	1.37
	Api6	NM_009690	apoptosis inhibitory 6	-1.03	-1.1	1.37
	Il1b	NM_008361	interleukin 1 beta	-1.12	-1.23	1.37
	Gstt2	NM_010361	glutathione S-transferase, theta 2	1.3	-1.25	1.37
	NM_025461	NM_025461	Mus musculus RIKEN cDNA 1810020G14 gene (1810020G14Rik), mRNA	-1.07	-1.42	1.37
	Q5k protein	X65748	M.musculus Q5k mRNA	-1.09	-1.59	1.37
	Pphn	NM_013635	pantophysin	1.06	-1.61	1.37
	BE952144	BE952144	ESTs, Weakly similar to CG2109 gene product [D.melanogaster]	1.02	-1.64	1.37
	AV173169	AV173169	ESTs, Highly similar to LONG-CHAIN-FATTY-ACID--COA LIGASE 2 [Homo sapiens]	1.19	-2.48	1.37
	AI551501	AI551501	ESTs	1.09	3.78	1.36
	Igfbp1	NM_008341	insulin-like growth factor binding protein 1	-2	3.56	1.36
	AI506335	AI506335	ESTs	-1.12	3	1.36
	Defcr5	NM_007851	defensin related cryptdin 5	1.97	1.56	1.36
	F101b9-5H	U41496	Mus musculus immunoglubulin heavy chain VDJ region (F101b9-5H) mRNA, partial cds	-1.12	1.48	1.36
	Fcgr2b	NM_010187	Fc receptor, IgG, low affinity IIb	-1.1	1.46	1.36
	AI326222	AI326222	EST, Moderately similar to DNA repair enzyme [M.musculus]	-1.23	1.3	1.36
	Il12rb1	NM_008353	interleukin 12 receptor, beta 1	1.17	1.22	1.36
	AI450668	AI450668	EST	1.11	1.21	1.36
	D2Ertd706e	AW556216	DNA segment, Chr 2, ERATO Doi 706, expressed	1.33	1.19	1.36
	Lyl1	NM_008535	lymphoblastomic leukemia	-1.07	1.15	1.36
	Dusp10	AI158871	dual specificity phosphatase 10	1.42	1.12	1.36
	BE951710	BE951710	ESTs, Highly similar to 2208369A signal peptidase:SUBUNIT	1.02	1.12	1.36
	Rad54l	NM_009015	RAD54 like (S. cerevisiae)	1.12	1.05	1.36
	Rbl1	U27177	retinoblastoma-like 1 (p107)	1.18	1.04	1.36
	AI503878	AI503878	ESTs	1.26	1	1.36
	LOC59000	AF195835	nectin-3 gamma	-1.03	-1.01	1.36
	AI324747	AI324747	ESTs, Highly similar to CREATINE KINASE, SARCOMERIC MITOCHONDRIAL PRECURSOR [Rattus norvegicus]	-1	-1.02	1.36
	panK1beta	AF200357	Mus musculus pantothenate kinase 1 beta (panK1beta) mRNA, complete cds	1.13	-1.14	1.36
	BB238832	BB238832	ESTs, Moderately similar to PTI6_HUMAN PLACENTAL THROMBIN INHIBITOR [H.sapiens]	1.29	-1.17	1.36
	BB459852	BB459852	ESTs, Moderately similar to integrin alpha-4 subunit precursor [M.musculus]	-1.1	-1.2	1.36
	AI506442	AI506442	ESTs, Moderately similar to S27962 modulator recognition factor 1 - human [H.sapiens]	1.11	-1.21	1.36
	AI639592	AI639592	ESTs	1.12	-1.36	1.36
	Ywhah	NM_011738	tyrosine 3-monooxygenase/tryptophan 5-monooxygenase activation protein, eta polypeptide	1.27	-1.42	1.36
	Pdcd1l1-pending	AF233517	programmed cell death 1 ligand 1	-1.05	-1.5	1.36
	BE947645	BE947645	ESTs	-1.12	-1.55	1.36
	Rad51	NM_011234	Rad51 homolog (S. cerevisiae)	1.39	-1.61	1.36
	Mbnl	NM_020007	muscleblind-like (Drosophila)	1.11	-1.65	1.36
	AI851874	AI851874	ESTs, Highly similar to EPA3_MOUSE EPHRIN TYPE-A RECEPTOR 3 PRECURSOR [M.musculus]	-1.83	2.25	1.35
	Elavl1	NM_010485	ELAV (embryonic lethal, abnormal vision, Drosophila)-like 1 (Hu antigen R)	-1.23	2.13	1.35
	Sult-x2	NM_020565	sulfotransferase-related protein SULT-X2	-1.97	2.12	1.35
	Wnt3a	NM_009522	wingless-related MMTV integration site 3A	-1.15	1.58	1.35
	AI506695	AI506695	ESTs	1.07	1.49	1.35
	AW261613	AW261613	ESTs	-1.27	1.46	1.35
	Vtn	NM_011707	vitronectin	-1.2	1.44	1.35
	Fcgr1	NM_010186	Fc receptor, IgG, high affinity I	-1.02	1.43	1.35
	AV369844	AV369844	EST	1.13	1.27	1.35
	BE686661	BE686661	EST	-1.07	1.27	1.35
	Minpp1	NM_010799	multiple inositol polyphosphate histidine phosphatase 1	-1.18	1.24	1.35
	AI314864	AI314864	ESTs	1.65	1.09	1.35
	Yes	NM_009535	Yamaguchi sarcoma viral (v-yes) oncogene homolog	1.15	1.09	1.35
	Blk	NM_007549	B lymphoid kinase	-1.18	1.04	1.35
	AI482105	AI482105	ESTs	1.46	-1.01	1.35
	AW556586	AW556586	EST, Weakly similar to AF152961_1 chromatin-specific transcription elongation factor FACT 140 kDa subunit [H.sapiens]	-1.2	-1.02	1.35
	Ctsc	NM_009982	cathepsin C	1.39	-1.08	1.35
	Hgfac	AV373382	hepatocyte growth factor activator	1.58	-1.13	1.35
	AI447225	AI447225	ESTs, Weakly similar to AF155105_1 putative zinc finger protein NY-REN-34 antigen [H.sapiens]	-1.05	-1.14	1.35
	BF449098	BF449098	ESTs	1.05	-1.2	1.35
	AI957053	AI957053	EST, Weakly similar to AF091101_1 dUTPase [M.musculus]	1.1	-1.24	1.35
	Arhgap6	NM_009707	rho GTPase activating protein 6	1.05	-1.25	1.35
	BE553976	BE553976	ESTs, Highly similar to SIGNAL RECOGNITION PARTICLE RECEPTOR ALPHA SUBUNIT [Homo sapiens]	-1.03	-1.28	1.35
	BE686505	BE686505	ESTs	1.15	-1.29	1.35
	AI172953	AI172953	ESTs	-1.06	-1.33	1.35
	BF465358	BF465358	ESTs, Weakly similar to MGR8_MOUSE METABOTROPIC GLUTAMATE RECEPTOR 8 PRECURSOR [M.musculus]	1.29	-1.36	1.35
	Nap1l1	NM_015781	nucleosome assembly protein 1-like 1	1.08	-1.38	1.35
	AW494757	AW494757	ESTs	-1.52	-1.45	1.35
	Pten	NM_008960	phosphatase and tensin homolog	1.06	-1.59	1.35
	AW762420	AW762420	ESTs, Weakly similar to S19586 N-methyl-D-aspartate receptor glutamate-binding chain - rat [R.norvegicus]	1.07	-1.63	1.35
	Aqp5	NM_009701	aquaporin 5	2.8	-1.66	1.35
	AI662159	AI662159	ESTs	1.01	-1.68	1.35
	BB204558	BB204558	ESTs, Moderately similar to ZA70_MOUSE TYROSINE-PROTEIN KINASE ZAP-70 [M.musculus]	1.15	-1.74	1.35
	Nfe2	L09600	nuclear factor, erythroid derived 2, 45 kDa	-1.69	10.16	1.34
	Ifi204	NM_008329	interferon activated gene 204	-1.05	4.55	1.34
	Xlr5	AL049866	Mus musculus chromosome X contigB; X-linked lymphocyte regulated 5 gene, Zinc finger protein 275, Zinc finger protein 92, mmxq28orf.	-1.12	3.84	1.34
	AV026147	AV026147	EST	-1.45	2.82	1.34
	AI662099	AI662099	ESTs	-1.43	2.37	1.34
	Fzd8	NM_008058	frizzled homolog 8 (Drosophila)	1.15	2.27	1.34
	AI450248	AI450248	ESTs	-1.34	2	1.34
	BE632142	BE632142	ESTs	5.06	1.95	1.34
	BE200399	BE200399	ESTs	1.13	1.8	1.34
	AI661272	AI661272	EST	-1.17	1.44	1.34
	AI785031	AI785031	ESTs	-2.1	1.38	1.34
	BE952319	BE952319	ESTs	-1.15	1.34	1.34
	AV369536	AV369536	EST	1.26	1.18	1.34
	Casp12	NM_009808	caspase 12	1.18	1.16	1.34
	Runx1	NM_009821	runt related transcription factor 1	-1.29	1.07	1.34
	AI158842	AI158842	EST	-1.08	1.05	1.34
	AW826132	AW826132	EST	-1.04	1.04	1.34
	AV027535	AV027535	EST	-1.09	1.04	1.34
	AI481004	AI481004	ESTs	-1.1	1.01	1.34
	BB146332	BB146332	ESTs, Moderately similar to TYROSINE-PROTEIN KINASE FRK [Homo sapiens]	1.05	-1	1.34
	AU041474	AU041474	ESTs	1.86	-1.02	1.34
	Gabra2	NM_008066	gamma-aminobutyric acid (GABA-A) receptor, subunit alpha 2	1.53	-1.03	1.34
	AV227609	AV227609	ESTs	1.76	-1.06	1.34
	Tert	NM_009354	telomerase reverse transcriptase	-1.12	-1.06	1.34
	Uty	NM_009484	ubiquitously transcribed tetratricopeptide repeat gene, Y chromosome	1	-1.07	1.34
	AV063154	AV063154	ESTs	1.65	-1.12	1.34
	Adra2b	NM_009633	adrenergic receptor, alpha 2b	1.4	-1.12	1.34
	Dck	NM_007832	deoxycytidine kinase	-1.14	-1.21	1.34
	AV080324	AV080324	EST	1.02	-1.22	1.34
	Magea5	NM_020018	melanoma antigen, family A, 5	-1.11	-1.22	1.34
	Tslpr	AF201963	thymic stromal-derived lymphopoietin, receptor	-1.06	-1.27	1.34
	BE690561	BE690561	ESTs, Moderately similar to Rho GTPase activating protein 5 [H.sapiens]	1.04	-1.28	1.34
	AW321071	AW321071	ESTs	-1.35	-1.29	1.34
	Prdx4	NM_016764	peroxiredoxin 4	-1.12	-1.33	1.34
	Muc10	AI746498	mucin 10, submandibular gland salivary mucin	1.07	-1.35	1.34
	V00821	V00821	Mouse mRNA fragment for immunoglobulin mu encoding the C-terminus of the membrane-bound form	1.4	-1.37	1.34
	AW456744	AW456744	ESTs, Highly similar to S74245 serine/threonine-specific protein kinase [M.musculus]	1.22	-1.39	1.34
	constant region of Ig mu	V00827	IG MU CHAIN C REGION	1.62	-1.43	1.34
	AI462909	AI462909	ESTs	1.63	-1.52	1.34
	Spint2	AF099016	serine protease inhibitor, Kunitz type 2	-1.21	-1.6	1.34
	Calm	NM_009790	calmodulin	-1.12	-1.65	1.34
	Atp8a1	NM_009727	ATPase, aminophospholipid transporter (APLT), class I, type 8A, member 1	1.43	-1.88	1.34
	AU024191	AU024191	ESTs	-1.16	3.6	1.33
	BB452050	BB452050	ESTs	-1.26	3.47	1.33
	NK cell receptor 2B4	AF184208	Mus musculus NK cell receptor 2B4 mRNA, complete cds	-1.3	3.01	1.33
	Siat1	NM_009175	sialyltransferase 1 (beta-galactoside alpha-2,6-sialyltransferase)	1.28	2.62	1.33
	HYLTK	X83972	M.musculus HYLTK gene	1.07	2.52	1.33
	BE629662	BE629662	ESTs, Weakly similar to TIG1_HUMAN RETINOIC ACID RECEPTOR RESPONDER PROTEIN 1 [H.sapiens]	1.02	2.36	1.33
	BE952004	BE952004	ESTs	-1.55	2.26	1.33
	BE136205	BE136205	ESTs, Moderately similar to unknown [R.norvegicus]	1.16	1.71	1.33
	AV103360	AV103360	EST	2.46	1.62	1.33
	BB452046	BB452046	ESTs	-1.35	1.46	1.33
	antigen, B-cell receptor	L43567	Mus musculus antigen, B-cell receptor gene, complete cds	-2	1.36	1.33
	Gro1	NM_008176	GRO1 oncogene	1.33	1.27	1.33
	Tcp10c	NM_009341	t-complex protein 10c	1.93	1.26	1.33
	AI465488	AI465488	ESTs	-1.6	1.2	1.33
	AI481084	AI481084	ESTs	-1.63	1.19	1.33
	AI449095	AI449095	EST	-1.06	1.18	1.33
	AI562007	AI562007	ESTs	-1.52	1.16	1.33
	Tnfrsf19	AB040432	tumor necrosis factor receptor superfamily, member 19	1.04	1.01	1.33
	AI451314	AI451314	ESTs	1.05	-1.01	1.33
	Zfp316	NM_017467	zinc finger protein 316	1.04	-1.09	1.33
	AI746363	AI746363	ESTs, Highly similar to implantation-associated protein [R.norvegicus]	-1.11	-1.15	1.33
	Il16	NM_010551	interleukin 16	1.24	-1.16	1.33
	Pdk4	NM_013743	pyruvate dehydrogenase kinase 4	-1.18	-1.17	1.33
	Ly6i	AF231406	lymphocyte antigen 6 complex, locus I	1.06	-1.18	1.33
	AI553272	AI553272	ESTs	-1	-1.2	1.33
	Spi7	NM_009257	serine protease inhibitor 7	1.45	-1.21	1.33
	Hexb	NM_010422	hexosaminidase B	1.02	-1.24	1.33
	C1s	AI327365	complement component 1, s subcomponent	1.37	-1.25	1.33
	Rps3	NM_012052	ribosomal protein S3	-1.01	-1.28	1.33
	AI447834	AI447834	ESTs	1.14	-1.29	1.33
	AV063616	AV063616	EST, Weakly similar to A45259 desmoyokin - human [H.sapiens]	-1	-1.3	1.33
	BE686586	BE686586	EST	1.46	-1.33	1.33
	Irf7	NM_016850	interferon regulatory factor 7	-1.16	-1.36	1.33
	Zfp216	NM_009551	zinc finger protein 216	1.32	-1.4	1.33
	BE133787	BE133787	ESTs, Highly similar to G33_RAT GENE 33 POLYPEPTIDE [R.norvegicus]	1.26	-1.44	1.33
	AV068233	AV068233	EST	1.45	-1.57	1.33
	Cd1d1	NM_007639	CD1d1 antigen	1.62	-1.73	1.33
		posctrl		2.41	-1.78	1.33
	H2afz	NM_016750	H2A histone family, member Z	1.17	-2.13	1.33
	Ly68	NM_010740	lymphocyte antigen 68	-1.2	6.53	1.32
	Tdt	NM_009345	terminal deoxynucleotidyl transferase	-2.43	3.05	1.32
	Ctsw	NM_009985	cathepsin W	-1.56	2.8	1.32
	BE132750	BE132750	ESTs, Highly similar to HYPOTHETICAL 35.1 KD PROTEIN IN NAM8-GAR1 INTERGENIC REGION [Saccharomyces cerevisiae]	1.16	2.64	1.32
	AI504797	AI504797	EST	1.22	2.53	1.32
	Txk	NM_013698	TXK tyrosine kinase	1.02	2.37	1.32
	AI551337	AI551337	EST	1.27	2.23	1.32
	AI132507	AI132507	EST	1.98	1.72	1.32
	C1d-pending	NM_020558	nuclear DNA-binding protein	-1.11	1.68	1.32
	AV000139	AV000139	EST	1.13	1.51	1.32
	Fut4	NM_010242	fucosyltransferase 4	1.02	1.41	1.32
	Anxa8	NM_013473	annexin A8	1.06	1.37	1.32
	Cmkbr1	NM_009912	chemokine (C-C) receptor 1	-1.03	1.37	1.32
	AI594674	AI594674	ESTs	1.6	1.32	1.32
	AV028011	AV028011	EST	-1.49	1.23	1.32
	Ceacam10	NM_007675	CEA-related cell adhesion molecule 10	1.12	1.1	1.32
	AV301307	AV301307	EST, Moderately similar to AAK1_RAT 5'-AMP-ACTIVATED PROTEIN KINASE, CATALYTIC ALPHA-1 CHAIN [R.norvegicus]	1.08	1.09	1.32
	AV027509	AV027509	EST	1.83	1.04	1.32
	Nek7	NM_021605	NIMA (never in mitosis gene a)-related expressed kinase 7	-1.18	-1.02	1.32
	Scyb11	NM_019494	small inducible cytokine subfamily B (Cys-X-Cys), member 11	1.26	-1.04	1.32
	BB211472	BB211472	ESTs, Weakly similar to T17365 serine/threonine protein kinase TAO1 - rat [R.norvegicus]	-1.23	-1.09	1.32
	BB555683	BB555683	ESTs	1.05	-1.1	1.32
	AW123208	AW123208	EST, Weakly similar to NDK5_HUMAN NUCLEOSIDE DIPHOSPHATE KINASE HOMOLOG 5 [H.sapiens]	1.23	-1.14	1.32
	AI256134	AI256134	ESTs, Highly similar to HYPOTHETICAL 44.2 KD PROTEIN IN SCO2-MRF1 INTERGENIC REGION [Saccharomyces cerevisiae]	-1.01	-1.18	1.32
	AI844643	AI844643	ESTs, Highly similar to NADH-UBIQUINONE OXIDOREDUCTASE MLRQ SUBUNIT [Bos taurus]	-1.43	-1.19	1.32
	AI447422	AI447422	ESTs	-1.04	-1.22	1.32
	AA711291	AA711291	ESTs	1.67	-1.31	1.32
	BE980534	BE980534	ESTs	1.02	-1.38	1.32
	AI647723	AI647723	ESTs, Highly similar to SP24_RAT SECRETED PHOSPHOPROTEIN 24 [R.norvegicus]	1.14	-1.46	1.32
	AV087622	AV087622	ESTs, Moderately similar to ANX4_MOUSE ANNEXIN IV [M.musculus]	1.01	-1.52	1.32
	AI447855	AI447855	ESTs	-1.01	-1.54	1.32
	Mcmd5	NM_008566	mini chromosome maintenance deficient 5 (S. cerevisiae)	1.07	-1.76	1.32
	AW908922	AW908922	ESTs	1.06	3.22	1.31
	AI118051	AI118051	ESTs, Weakly similar to JAK3_MOUSE TYROSINE-PROTEIN KINASE JAK3 [M.musculus]	1.9	2.73	1.31
	Cash	NM_009805	caspase homolog	2.22	2.31	1.31
	Gk-rs1	NM_010293	glucokinase activity, related sequence 1	-1.13	2.13	1.31
	BB442690	BB442690	ESTs	1.92	1.95	1.31
	AW491490	AW491490	EST, Weakly similar to AF182717_1 AMP-activated protein kinase beta-2 regulatory subunit [R.norvegicus]	-1.17	1.92	1.31
	AI785353	AI785353	ESTs	1.13	1.8	1.31
	Il3	NM_010556	interleukin 3	1.28	1.61	1.31
	BE948665	BE948665	ESTs, Weakly similar to JAK3_MOUSE TYROSINE-PROTEIN KINASE JAK3 [M.musculus]	-1.04	1.61	1.31
	Nr1i3	NM_009803	nuclear receptor subfamily 1, group I, member 3	-1.69	1.57	1.31
	AV365587	AV365587	EST	-1.47	1.47	1.31
	BE628123	BE628123	ESTs	1.92	1.41	1.31
	Hes5	NM_010419	hairy and enhancer of split 5, (Drosophila)	-1.31	1.37	1.31
	BB166591	BB166591	ESTs	1.37	1.35	1.31
	AV368724	AV368724	EST	-1.15	1.27	1.31
	olfr89	AJ132195	Mus musculus olfr89 gene, partial	1.13	1.25	1.31
	BE982306	BE982306	ESTs	1.11	1.23	1.31
	Rabggtb	BB051509	RAB geranylgeranyl transferase, b subunit	1.19	1.2	1.31
	AI586040	AI586040	EST	1.18	1.19	1.31
	Slap	NM_009192	src-like adapter protein	1.48	1.18	1.31
	C1qb	NM_009777	complement component 1, q subcomponent, beta polypeptide	-1.09	1.14	1.31
	BE457051	BE457051	ESTs	1.24	1.09	1.31
	AI451256	AI451256	ESTs	1.12	1.09	1.31
	AV079995	AV079995	EST	4.42	1.08	1.31
	Psma5	NM_011967	proteasome (prosome, macropain) subunit, alpha type 5	1.03	1	1.31
	Itih3	NM_008407	inter-alpha trypsin inhibitor, heavy chain 3	-1.96	-1.01	1.31
	AI447571	AI447571	ESTs	1.08	-1.04	1.31
	U18597	U18597	Mus musculus immunoglobulin kappa light chain variable region mRNA, clone BALB/c-60, partial cds	1.34	-1.07	1.31
	BB534405	BB534405	ESTs	-1.03	-1.08	1.31
	C2	NM_013484	complement component 2 (within H-2S)	-1.13	-1.08	1.31
	Ptprr	NM_011217	protein tyrosine phosphatase, receptor type, R	-1.14	-1.09	1.31
	Eif2ak3	NM_010121	eukaryotic translation initiation factor 2 alpha kinase 3	-1.08	-1.12	1.31
	Oazi	NM_018745	ornithine decarboxylase antizyme inhibitor	1.15	-1.18	1.31
	BE946070	BE946070	ESTs, Weakly similar to ORF YKL201c [S.cerevisiae]	-1.02	-1.18	1.31
	AI480646	AI480646	vh54e11.x1 Soares_mammary_gland_NbMMG Mus musculus cDNA clone IMAGE:890828 3', mRNA sequence.	1.05	-1.24	1.31
	Zfp207	NM_011751	zinc finger protein 207	1.34	-1.37	1.31
	AI648964	AI648964	ESTs, Moderately similar to AF208860_1 BM-018 [H.sapiens]	-1.27	-1.46	1.31
	BB401007	BB401007	ESTs, Moderately similar to S58880 receptor DEC-205 - mouse [M.musculus]	-1.21	-1.54	1.31
	Cfl1	NM_007687	cofilin 1, non-muscle	1.03	-1.63	1.31
	Grp58	NM_007952	glucose regulated protein, 58 kDa	1.07	-1.81	1.31
	Hsp70-3	M12571	heat shock protein, 70 kDa 3	5.3	-1.86	1.31
	Gsta3	NM_010356	glutathione S-transferase, alpha 3	-1.03	-2.33	1.31
	AI159642	AI159642	ESTs	-1.05	4.15	1.3
	V2r9	NM_009495	vomeronasal organ family 2, receptor, 9	1.11	3.96	1.3
	Slc34a1	NM_011392	solute carrier family 34 (sodium phosphate), member 1	-1.25	3.81	1.3
	BE691957	BE691957	ESTs	1.31	2.68	1.3
	BB087431	BB087431	ESTs	-1.19	2.66	1.3
	Ly55b	NM_008526	lymphocyte antigen 55 complex, locus B	-1.29	2.5	1.3
	Snk	M96163	serum-inducible kinase	1.05	2.21	1.3
	Eif1a	AV372786	eukaryotic translation initiation factor 1A	-1.13	2.15	1.3
	Rgr	NM_021340	RGR opsin similar to retinal G protein coupled receptor	-1.45	2.03	1.3
	AW107648	AW107648	ESTs, Moderately similar to MSP1 PROTEIN [Saccharomyces cerevisiae]	-1.07	1.97	1.3
	Cbx3	NM_007624	chromobox homolog 3 (Drosophila HP1 gamma)	-1.06	1.79	1.3
	AW214598	AW214598	ESTs, Weakly similar to LY10_HUMAN LYSP100 PROTEIN [H.sapiens]	1.3	1.53	1.3
	AV074688	AV074688	EST	1.07	1.37	1.3
	AV004301	AV004301	EST	-1.74	1.28	1.3
	Chst4	NM_011998	carbohydrate (chondroitin 6/keratan) sulfotransferase 4	1.29	1.2	1.3
	Asgr1	NM_009714	asialoglycoprotein receptor 1	-1.14	1.18	1.3
	BB054482	BB054482	EST, Highly similar to orphan G protein-coupled receptor FEX [M.musculus]	-1.01	1.17	1.3
	Slc27a2	NM_011978	solute carrier family 27 (fatty acid transporter), member 2	-1.36	1.16	1.3
	Sema3a	NM_009152	sema domain, immunoglobulin domain (Ig), short basic domain, secreted, (semaphorin) 3A	-1.01	1.1	1.3
	Olfr15	NM_008762	olfactory receptor 15	-1.05	1.1	1.3
	BE991945	BE991945	ESTs	-1.38	1.07	1.3
	AI852120	AI852120	ESTs, Weakly similar to GAA6_MOUSE GAMMA-AMINOBUTYRIC-ACID RECEPTOR ALPHA-6 SUBUNIT PRECURSOR [M.musculus]	1.41	1.03	1.3
	H2-Ea	NM_010381	histocompatibility 2, class II antigen E alpha	-1.28	1.03	1.3
	AV036216	AV036216	ESTs, Highly similar to CARCINOEMBRYONIC ANTIGEN CGM6 PRECURSOR [Homo sapiens]	1.19	1.02	1.3
	BB472829	BB472829	ESTs	-1.08	1	1.3
	BB208998	BB208998	EST, Weakly similar to Zinc finger protein s11-6 [M.musculus]	-1.45	1	1.3
	AI448102	AI448102	ESTs	1.08	-1.16	1.3
	AI035255	AI035255	ESTs, Moderately similar to BLEOMYCIN HYDROLASE [Oryctolagus cuniculus]	1.41	-1.18	1.3
	AW554399	AW554399	ESTs	1.12	-1.18	1.3
	Hegfl	NM_010415	heparin binding epidermal growth factor-like growth factor	1.34	-1.22	1.3
	AI841364	AI841364	ESTs	1.2	-1.22	1.3
	AI196408	AI196408	EST, Moderately similar to SA protein [M.musculus]	-1.6	-1.29	1.3
	Csnk1a	X90945	casein kinase I-alpha	1.06	-1.32	1.3
	Ly86	NM_010745	lymphocyte antigen 86	1.13	-1.34	1.3
	BF165104	BF165104	Mus musculus E-cadherin binding protein E7 mRNA, complete cds	1.31	-1.36	1.3
	Nme1	AI607803	expressed in non-metastatic cells 1, protein (NM23A) (nucleoside diphosphate kinase)	-1.82	-1.37	1.3
	AI788735	AI788735	ESTs	1.54	-1.65	1.3
	Ldh1	AI327231	lactate dehydrogenase 1, A chain	1.28	-1.83	1.3
	AW700996	AW700996	EST	1.6	-1.92	1.3
	AI586300	AI586300	ESTs	1.84	-2.2	1.3
	Mmp9	NM_013599	matrix metalloproteinase 9	1.47	2.75	1.29
	Birc1e	NM_010870	baculoviral IAP repeat-containing 1e	1.01	2.45	1.29
	Rasgrf2	NM_009027	RAS protein-specific guanine nucleotide-releasing factor 2	-1.07	2.45	1.29
	AW824630	AW824630	ESTs	1	1.95	1.29
	LOC58804	NM_021454	Cdc42 effector protein 5	1.24	1.24	1.29
	BE981916	BE981916	ESTs, Weakly similar to AF144731_1 putative splicing factor YT521-B [R.norvegicus]	1.01	1.24	1.29
	Jemm2	AF142986	Mus musculus malignant mesothelioma-associated antigen (Jemm2) mRNA, partial cds	1.39	1.2	1.29
	Stx3	D29797	syntaxin 3	1.04	1.17	1.29
	Calcrl	NM_018782	calcitonin receptor-like	-1.38	1.12	1.29
	AI465309	AI465309	ESTs	1	1.1	1.29
	AV040042	AV040042	ESTs, Moderately similar to adhesion protein RA175C [M.musculus]	-1.23	1.1	1.29
	AA987169	AA987169	ESTs, Highly similar to HETEROGENEOUS NUCLEAR RIBONUCLEOPROTEIN K [Homo sapiens; Rattus norvegicus]	1.08	1.08	1.29
	AV025873	AV025873	EST	1.08	1.05	1.29
	Ofa	U06662	oncofetal antigen, 59 kDa	1.03	1.02	1.29
	Melk	NM_010790	maternal embryonic leucine zipper kinase	1.31	1.01	1.29
	AV078118	AV078118	ESTs	1.29	1	1.29
	AI839455	AI839455	ESTs, Highly similar to RET_MOUSE PROTO-ONCOGENE TYROSINE-PROTEIN KINASE RECEPTOR RET PRECURSOR [M.musculus]	1.21	-1	1.29
	BB543828	BB543828	ESTs, Highly similar to protein phosphatase 2A subunit B`-beta [M.musculus]	-1.14	-1.04	1.29
	Cdkap1	AF011644	CDK2 (cyclin-dependent kinase 2)-asscoaited protein 1	1.17	-1.07	1.29
	BE992380	BE992380	ESTs	1.06	-1.07	1.29
	Tceb1l	NM_011543	transcription elongation factor B (SIII), polypeptide 1 (15 kDa),-like	-1.01	-1.07	1.29
	Klra1	NM_016659	killer cell lectin-like receptor, subfamily A, member 1	1.47	-1.1	1.29
	AW701796	AW701796	ESTs, Weakly similar to CG7332 gene product [D.melanogaster]	1.06	-1.1	1.29
	BE851953	BE851953	EST	1.4	-1.11	1.29
	AK017448	AK017448	Mus musculus 10 days neonate head cDNA, RIKEN full-length enriched library, clone:5530402J05, full insert sequence.	1.06	-1.14	1.29
	AI480542	AI480542	ESTs, Moderately similar to 5-LIPOXYGENASE ACTIVATING PROTEIN [Ovis aries]	1.07	-1.2	1.29
	Apaf1	NM_009684	apoptotic protease activating factor 1	1.37	-1.23	1.29
	AI450346	AI450346	ESTs	1.14	-1.23	1.29
	AI848382	AI848382	ESTs, Highly similar to T17309 hypothetical protein DKFZp434A028.1 - human [H.sapiens]	1.39	-1.24	1.29
	C1qc	NM_007574	complement component 1, q subcomponent, c polypeptide	-1.04	-1.25	1.29
	Top1	NM_009408	topoisomerase (DNA) I	-1.02	-1.3	1.29
	AI172959	AI172959	ESTs, Highly similar to HYPOTHETICAL 36.7 KD PROTEIN AH6.2 IN CHROMOSOME II [Caenorhabditis elegans]	1.34	-1.39	1.29
	AI452117	AI452117	ESTs	1.08	-1.52	1.29
	BB383970	BB383970	ESTs, Moderately similar to EPA4_MOUSE EPHRIN TYPE-A RECEPTOR 4 PRECURSOR [M.musculus]	1.06	-1.53	1.29
	AI853862	AI853862	ESTs, Weakly similar to AF190020_1 inhibitor of apoptosis protein 2 [R.norvegicus]	1.26	-1.59	1.29
	AI451226	AI451226	ESTs	1.29	-1.65	1.29
	AV080916	AV080916	EST	1.43	-1.67	1.29
	Fgfrp	NM_008012	fibroblast growth factor regulated protein	1.8	-1.7	1.29
	D16Wsu83e	BE686690	DNA segment, Chr 16, Wayne State University 83, expressed	1.46	-1.78	1.29
	AI461959	AI461959	ESTs, Moderately similar to no similarities to reported gene products [H.sapiens]	-1.36	-2.01	1.29
	Gpcr12	NM_008151	G-protein coupled receptor 12	-1.04	3.02	1.28
	Ptk6	NM_009184	protein tyrosine kinase 6	-1.59	2.71	1.28
	Klra15	NM_013793	killer cell lectin-like receptor, subfamily A, member 15	-1.07	2.53	1.28
	AA590605	AA590605	EST	1.45	2.21	1.28
	AV370215	AV370215	EST	1.05	1.82	1.28
	AI506163	AI506163	ESTs	-1.6	1.51	1.28
	Tnfsf13b	AA254047	tumor necrosis factor (ligand) superfamily, member 13b	-1.28	1.46	1.28
	AI121242	AI121242	EST, Weakly similar to VTDB_MOUSE VITAMIN D-BINDING PROTEIN PRECURSOR [M.musculus]	-1.1	1.42	1.28
	AV364887	AV364887	EST	-1.5	1.4	1.28
	AV208159	AV208159	ESTs, Moderately similar to protein inhibitor of nitric oxide synthase [M.musculus]	1.09	1.35	1.28
	C5r1	NM_007577	complement component 5, receptor 1	-1.1	1.34	1.28
	AW060691	AW060691	ESTs, Highly similar to pyruvate dehydrogenase phosphatase isoenzyme 1 [R.norvegicus]	1.63	1.22	1.28
	AI449217	AI449217	ESTs	-1.01	1.11	1.28
	AW826167	AW826167	EST	1.27	1.1	1.28
	Tnfrsf9	NM_011612	tumor necrosis factor receptor superfamily, member 9	-1.22	1.1	1.28
	AI481672	AI481672	ESTs, Highly similar to CYCLIN-DEPENDENT KINASES REGULATORY SUBUNIT 2 [Homo sapiens]	1.18	1.06	1.28
	Pikfyve	NM_011086	phosphoinositide kinase, fyve-containing	1.07	1.06	1.28
	Xrcc2	NM_020570	X-ray repair complementing defective repair in Chinese hamster cells 2	-1.16	1.04	1.28
	BE332459	BE332459	ESTs	1.49	1.03	1.28
	AV092959	AV092959	ESTs, Weakly similar to high affinity immunoglobulin gamma Fc receptor I [M.musculus]	1.11	1.03	1.28
	Pit1	NM_008849	pituitary specific transcription factor 1	1.13	1.02	1.28
	Yy1	NM_009537	YY1 transcription factor	1.02	-1.01	1.28
	AV370192	AV370192	EST	7.28	-1.06	1.28
	Emb	NM_010330	embigin	-1.09	-1.06	1.28
	Fin16	NM_008017	fibroblast growth factor inducible 16	1.28	-1.08	1.28
	V00790	V00790	Part of messenger RNA for mouse delta-immunoglobulin (codes for part of exon 8 - one of two alternate C-termini)	1.2	-1.11	1.28
	Frk	NM_010237	B-cell src-homology tyrosine kinase	1.04	-1.13	1.28
	Iqgap1	AW610649	IQ motif containing GTPase activating protein 1	1.39	-1.14	1.28
	AW122207	AW122207	ESTs, Weakly similar to CBFA_MOUSE CCAAT-BINDING TRANSCRIPTION FACTOR SUBUNIT A [M.musculus]	1.17	-1.16	1.28
	Fpr1	NM_013521	formyl peptide receptor 1	1.28	-1.25	1.28
	AI506095	AI506095	ESTs	1.18	-1.29	1.28
	H2-M3	NM_013819	histocompatibility 2, M region locus 3	1.19	-1.3	1.28
	Sepp1	NM_009155	selenoprotein P, plasma, 1	-1.08	-1.32	1.28
	BE691581	BE691581	EST	-1.21	-1.37	1.28
	Rpl28	NM_009081	ribosomal protein L28	1.07	-1.41	1.28
	AV107628	AV107628	Mus musculus Dp1l1 mRNA for polyposis locus protein 1-like 1 (TB2 protein-like 1), complete cds	-1.32	-1.48	1.28
	Ddx15	NM_007839	DEAD/H (Asp-Glu-Ala-Asp/His) box polypeptide 15 (RNA helicase A)	-1.2	-1.49	1.28
	BE631113	BE631113	ESTs	1.5	-1.54	1.28
	Sfpi1	NM_011355	SFFV proviral integration 1	1.24	-1.56	1.28
	BB467318	BB467318	ESTs, Moderately similar to serine/threonine kinase [M.musculus]	-1.16	-1.59	1.28
	AI851654	AI851654	ESTs	1.16	-1.86	1.28
	AI836423	AI836423	ESTs, Highly similar to 26S PROTEASE REGULATORY SUBUNIT 4 HOMOLOG [Schizosaccharomyces pombe]	1.2	-1.89	1.28
	Spec1-pending	BE948567	small protein effector 1 of Cdc42	-1.08	-1.94	1.28
	Psma2	NM_008944	proteasome (prosome, macropain) subunit, alpha type 2	1.09	-2.07	1.28
	AV079262	AV079262	EST, Weakly similar to RS1A_HUMAN 40S RIBOSOMAL PROTEIN S15A [R.norvegicus]	1.08	-2.25	1.28
	Adam17	NM_009615	a disintegrin and metalloproteinase domain 17	1.17	3.21	1.27
	Bmpr1b	NM_007560	bone morphogenetic protein receptor, type 1B	-1.25	2.57	1.27
	Guca1a	NM_008189	guanylate cyclase activator 1a (retina)	-1.11	2.19	1.27
	Tbx15	NM_009323	T-box 15	-1.06	2.11	1.27
	BE946994	BE946994	ESTs, Highly similar to GAD_MOUSE GAMMA-AMINOBUTYRIC-ACID RECEPTOR DELTA SUBUNIT PRECURSOR [M.musculus]	-1.15	1.89	1.27
	AV228217	AV228217	EST	-1.46	1.87	1.27
	AI875430	AI875430	ESTs	1.11	1.5	1.27
	AW824706	AW824706	EST	2.13	1.45	1.27
	Cd3g	NM_009850	CD3 antigen, gamma polypeptide	-1.31	1.35	1.27
	AI854581	AI854581	ESTs, Moderately similar to T00374 hypothetical protein KIAA0648 - human [H.sapiens]	-1.03	1.31	1.27
	Gdf3	NM_008108	growth differentiation factor 3	-1.27	1.31	1.27
	Map3k2	NM_011946	mitogen activated protein kinase kinase kinase 2	-1.08	1.22	1.27
	Gria2	NM_013540	glutamate receptor, ionotropic, AMPA2 (alpha 2)	2.38	1.2	1.27
	AB041263	AB041263	Mus musculus mRNA for N-acetylneuraminic acid 9-phosphate synthetase, complete cds	-1.01	1.18	1.27
	AV002358	AV002358	ESTs	-1.17	1.17	1.27
	Crnr4	AB008179	cadherin-related neuronal receptor 4	-1.15	1.15	1.27
	AV371610	AV371610	EST	1.64	1.14	1.27
	BG247669	BG247669	602359358F1 NCI_CGAP_Mam1 Mus musculus cDNA clone IMAGE:4487751 5', mRNA sequence.	1.07	1.14	1.27
	Ttid	NM_021484	titin immunoglobulin domain protein (myotilin)	-1.47	1.09	1.27
	Cdc2a	NM_007659	cell division cycle 2 homolog A (S. pombe)	1.25	1.08	1.27
	AI649058	AI649058	EST	1.82	1.02	1.27
	Map4k1	Y09010	mitogen activated protein kinase kinase kinase kinase 1	1.24	1.02	1.27
	Egr4	NM_020596	early growth response 4	-1.11	1	1.27
	BE686450	BE686450	ESTs	-1	-1.01	1.27
	Ddost	NM_007838	dolichyl-di-phosphooligosaccharide-protein glycotransferase	-1.34	-1.01	1.27
	Batf	NM_016767	basic leucine zipper transcription factor, ATF-like	1.07	-1.02	1.27
	Nisch	AW494485	nischarin	1	-1.04	1.27
	BE334131	BE334131	ESTs	1.04	-1.08	1.27
	AV025377	AV025377	ESTs	1.02	-1.09	1.27
	Prkar2a	J02935	protein kinase, cAMP dependent regulatory, type II alpha	1.18	-1.12	1.27
	Mif	NM_010798	macrophage migration inhibitory factor	-1.11	-1.13	1.27
	AV367432	AV367432	ESTs	1.87	-1.17	1.27
	Ldlr	NM_010700	low density lipoprotein receptor	1.47	-1.18	1.27
	Ywhas	NM_018754	tyrosine 3-monooxygenase/tryptophan 5-monooxygenase activation protein, sigma polypeptide	1.63	-1.19	1.27
	Rad21	NM_009009	RAD21 homolog (S. pombe)	1.15	-1.33	1.27
	Ptma	NM_008972	prothymosin alpha	-1.1	-1.34	1.27
	Ltrpc5-pending	AJ271092	long transient receptor potential-related channel 5	1.13	-1.35	1.27
	AV077890	AV077890	EST	-1.11	-1.41	1.27
	D4Ertd429e	BE985019	DNA segment, Chr 4, ERATO Doi 429, expressed	1.1	-1.43	1.27
	Rpl44	NM_019865	ribosomal protein L44	1.07	-1.52	1.27
	AI323987	AI323987	ESTs, Moderately similar to TUMOR-ASSOCIATED ANTIGEN L6 HOMOLOG [Mesocricetus auratus]	1.05	-1.62	1.27
	Ga17-pending	AI255366	dendritic cell protein GA17	1.09	-1.77	1.27
	AV027104	AV027104	EST	1.05	-1.84	1.27
	AI562018	AI562018	EST	-1.27	-2.03	1.27
	Cd86	NM_019388	CD86 antigen	-3.13	5.73	1.26
	AI661322	AI661322	ESTs	-1	3.64	1.26
	Slam	NM_013730	signaling lymphocyte activation molecule	2.52	2.62	1.26
	Krc	NM_010657	kappa B and Rss recognition component	-2.59	2.53	1.26
	AI327145	AI327145	ESTs, Weakly similar to MAP KINASE PHOSPHATASE-1 [Homo sapiens]	-1.16	2.28	1.26
	Racgap1	NM_012025	Rac GTPase-activating protein 1	1.24	2.26	1.26
	Ly55c	NM_008527	lymphocyte antigen 55 complex, locus C	1.3	1.96	1.26
	AW824665	AW824665	ESTs, Weakly similar to RCQ1_MOUSE ATP-DEPENDENT DNA HELICASE Q1 [M.musculus]	1.18	1.76	1.26
	AV277381	AV277381	EST, Moderately similar to AF106702_1 testis-enriched protein tyrosine phosphatase [M.musculus]	1.46	1.71	1.26
	AW493779	AW493779	ESTs, Weakly similar to zinc finger transcription factor Kaiso [M.musculus]	1.21	1.69	1.26
	Hey1	NM_010423	hairy/enhancer-of-split related with YRPW motif 1	-1.02	1.61	1.26
	BE979937	BE979937	ESTs, Highly similar to Ser/Thr kinase KKIAMRE-beta [M.musculus]	1.1	1.56	1.26
	MVA5T	X72904	M.musculus MVA5T mRNA for T cell receptor alpha chain	1.24	1.43	1.26
	AV003702	AV003702	EST	-1.14	1.41	1.26
	Nrk	NM_013724	Nik related kinase	-1.18	1.4	1.26
	AV373648	AV373648	EST	1.24	1.33	1.26
	Siat7a	NM_011371	sialyltransferase 7 ((alpha-N-acetylneuraminyl 2,3-beta-galactosyl-1,3)-N-acetyl galactosaminde alpha-2,6-sialyltransferase) A	-1.02	1.29	1.26
	AV079550	AV079550	EST	4.66	1.26	1.26
	BE634979	BE634979	ESTs	-1.06	1.19	1.26
	Ptpn8	NM_008979	protein tyrosine phosphatase, non-receptor type 8	-1.09	1.18	1.26
	AV107543	AV107543	EST	5.96	1.16	1.26
	Rorc	NM_011281	RAR-related orphan receptor gamma	-1.35	1.14	1.26
	AI450364	AI450364	ESTs	1.32	1.11	1.26
	Rab1	NM_008996	RAB1, member RAS oncogene family	1.07	1.11	1.26
	BE686642	BE686642	EST	1.01	1.09	1.26
	AV065596	AV065596	EST	-1.01	1.06	1.26
	AV025354	AV025354	EST	1.38	1.04	1.26
	elafin-like protein I	AF276974	Mus musculus elafin-like protein I mRNA, complete cds	1.24	1.03	1.26
	AV069024	AV069024	ESTs	1.34	1.01	1.26
	Chek1	NM_007691	checkpoint kinase 1 homolog (S. pombe)	1.22	1	1.26
	BB545711	BB545711	ESTs	1.14	1	1.26
	Actx	NM_007393	melanoma X-actin	-1.08	-1	1.26
	BB312247	BB312247	ESTs, Highly similar to Similar to D.melanogaster parallel sister chromatids protein [H.sapiens]	1.02	-1.01	1.26
	BB029422	BB029422	ESTs, Highly similar to S03716 T-cell receptor beta chain precursor [M.musculus]	1.06	-1.02	1.26
	Ppyr1	NM_008919	pancreatic polypeptide receptor 1	1.3	-1.03	1.26
	Nat2	NM_010874	N-acetyl transferase 2	1.26	-1.06	1.26
	Ifngr	NM_010511	interferon gamma receptor	-1.37	-1.07	1.26
	Ryk	L21707	receptor-like tyrosine kinase	-1.11	-1.08	1.26
	Ovol1	NM_019935	OVO homolog-like 1 (Drosophila)	1.08	-1.19	1.26
	AV070006	AV070006	ESTs	1.51	-1.2	1.26
	Arl6ip	AF172088	ADP-ribosylation-like factor 6 interacting protein	-1.12	-1.32	1.26
	Sfrs3	NM_013663	splicing factor, arginine/serine-rich 3 (SRp20)	1.29	-1.43	1.26
	AV372656	AV372656	EST	-1.22	-1.43	1.26
	BB094873	BB094873	ESTs, Highly similar to EPA4_MOUSE EPHRIN TYPE-A RECEPTOR 4 PRECURSOR [M.musculus]	-1.01	-1.44	1.26
	BE945677	BE945677	ESTs	1.75	-1.46	1.26
	AK017834	AK017834	Mus musculus 8 days embryo cDNA, RIKEN full-length enriched library, clone:5730552F24, full insert sequence.	1.09	-1.67	1.26
	Ms4a8	AI481240	membrane-spanning 4-domains, subfamily A, member 8	-1	-1.7	1.26
	BB201573	BB201573	EST, Moderately similar to TDA8_MOUSE PROBABLE G PROTEIN-COUPLED RECEPTOR TDAG8 [M.musculus]	1.37	-1.91	1.26
	AI510258	AI510258	ESTs	1.49	-1.93	1.26
	Hsp60	AI314791	heat shock protein, 60 kDa	1.1	-1.94	1.26
	Ubl1	NM_009460	ubiquitin-like 1	1.01	-2.18	1.26
	AI551524	AI551524	ESTs	-1.09	5.49	1.25
	AI452034	AI452034	ESTs	1.1	4.01	1.25
	Klra16	NM_013794	killer cell lectin-like receptor, subfamily A, member 16	1.12	3.26	1.25
	AW743655	AW743655	ESTs	1.35	2.75	1.25
	Map3k6	NM_016693	mitogen-activated protein kinase kinase kinase 6	-1.06	2.69	1.25
	Pdcd10	NM_019745	programmed cell death 10	1.1	2.22	1.25
	Planh1	NM_008871	plasminogen activator inhibitor, type I	1.72	2	1.25
	Pdgfrb	NM_008809	platelet derived growth factor receptor, beta polypeptide	1.19	1.99	1.25
	Cdk5r	NM_009871	cyclin-dependent kinase 5, regulatory subunit (p35)	1.6	1.86	1.25
	BE457522	BE457522	ESTs	1.09	1.85	1.25
	Rnf12	NM_011276	ring finger protein 12	1.08	1.59	1.25
	Fgf9	NM_013518	fibroblast growth factor 9	-1.04	1.4	1.25
	AV027623	AV027623	EST	-1.19	1.32	1.25
	Nmrk	NM_018729	non MHC restricted killing associated	-2.12	1.32	1.25
	Ccne	NM_007633	cyclin E	1.21	1.31	1.25
	Krt2-6g	NM_019956	keratin complex 2, gene 6g	1.46	1.25	1.25
	AV370599	AV370599	EST	1.23	1.2	1.25
	AI647479	AI647479	ESTs, Highly similar to BETA-ADAPTIN [Homo sapiens; Rattus norvegicus; Bos taurus]	1.01	1.18	1.25
	AW496449	AW496449	ESTs, Weakly similar to beta-alanine-pyruvate aminotransferase [R.norvegicus]	2.59	1.13	1.25
	Ly94	NM_010746	lymphocyte antigen 94	1.41	1.11	1.25
	Stk4	AF271360	serine/threonine kinase 4	1.32	1.08	1.25
	Bmx	NM_009759	BMX non-receptor tyrosine kinase	-1.01	1.08	1.25
	Slc27a1	AV025901	solute carrier family 27 (fatty acid transporter), member 1	1.01	1.07	1.25
	Efnb2	NM_010111	ephrin B2	1.38	1.06	1.25
	BB019897	BB019897	EST, Moderately similar to putative pheromone receptor [M.musculus]	1.18	1.06	1.25
	Abcf2	AF213382	ATP-binding cassette, sub-family F (GCN20), member 2	1.04	1.04	1.25
	BE952061	BE952061	ESTs, Weakly similar to JAK3_MOUSE TYROSINE-PROTEIN KINASE JAK3 [M.musculus]	1.37	1.03	1.25
	Npy1r	NM_010934	neuropeptide Y receptor Y1	1.31	1.03	1.25
	AU017407	AU017407	ESTs, Moderately similar to breast cancer putative transcription factor [H.sapiens]	1.41	1.01	1.25
	AI314221	AI314221	ESTs	1.78	1	1.25
	Foxg1	NM_008241	forkhead box G1	1.76	1	1.25
	AV065163	AV065163	ESTs, Moderately similar to CDN3_HUMAN CYCLIN-DEPENDENT KINASE INHIBITOR 3 [H.sapiens]	1.45	1	1.25
	Tgfbr3	AF039601	transforming growth factor, beta receptor III	1.28	1	1.25
	BB072287	BB072287	EST	-1.07	1	1.25
	AI324835	AI324835	ESTs	1.82	-1.01	1.25
	Sam68	NM_011317	src associated in mitosis, 68 kDa	1.04	-1.01	1.25
	Ppia	NM_008907	peptidylprolyl isomerase A	-1.13	-1.02	1.25
	AI429327	AI429327	ESTs	1.45	-1.06	1.25
	Srms	NM_011481	src-related kinase lacking C-terminal regulatory tyrosine and N-terminal myristylation sites	1.2	-1.08	1.25
	AV372338	AV372338	EST	1.19	-1.1	1.25
	Mzf22	AF242377	Mus musculus KRAB zinc finger protein (Mzf22) mRNA, complete cds	1.03	-1.15	1.25
	Kcnk8	NM_010609	potassium channel, subfamily K, member 8	-1.05	-1.15	1.25
	Amd1	NM_009665	S-adenosylmethionine decarboxylase 1	-1.09	-1.19	1.25
	Slc35a2	NM_016752	solute carrier family 35 (UDP-galactose transporter), member 2	1.14	-1.2	1.25
	AI642689	AI642689	ESTs	1.1	-1.27	1.25
	Matk	NM_010768	megakaryocyte-associated tyrosine kinase	1.02	-1.27	1.25
	Isgf3g	NM_008394	interferon dependent positive acting transcription factor 3 gamma	1.13	-1.32	1.25
	D11Ertd153e	BE996460	DNA segment, Chr 11, ERATO Doi 153, expressed	-1.2	-1.33	1.25
	BE944692	BE944692	ESTs, Moderately similar to NEURONAL ACETYLCHOLINE RECEPTOR PROTEIN, ALPHA-4 CHAIN PRECURSOR [Homo sapiens]	1.41	-1.34	1.25
	D5Ertd679e	BE983423	DNA segment, Chr 5, ERATO Doi 679, expressed	-1.08	-1.41	1.25
	Amd2	NM_007444	S-adenosylmethionine decarboxylase 2	-1.03	-1.44	1.25
	Cox7a3	NM_009945	cytochrome c oxidase, subunit VIIa 3	-1.36	-1.7	1.25
	Cd164	NM_016898	cd164 antigen	1.25	-1.91	1.25
	BE134031	BE134031	ESTs	-1.21	-2.16	1.25
	Vdac2	NM_011695	voltage-dependent anion channel 2	1.05	-2.41	1.25
	Rps26	NM_013765	ribosomal protein S26	1.21	-2.48	1.25
	BB321238	BB321238	ESTs, Weakly similar to ANKYRIN, BRAIN VARIANT 2 [Homo sapiens]	1.27	-2.57	1.25
	BB105412	BB105412	ESTs	-1.08	4.63	1.24
	G2a-pending	NM_019925	G protein-coupled receptor G2A	1.06	3	1.24
	AI661954	AI661954	EST	-2.09	2.55	1.24
	AI503230	AI503230	EST	-1.61	2.49	1.24
	Fgf10	NM_008002	fibroblast growth factor 10	-1.25	2.02	1.24
	AI838699	AI838699	ESTs, Weakly similar to CG7739 gene product [D.melanogaster]	-1.44	2.02	1.24
	AI174062	AI174062	EST	1.12	2	1.24
	AI662169	AI662169	ESTs	-1.4	1.86	1.24
	AI786240	AI786240	EST	-1.37	1.85	1.24
	AI662424	AI662424	ESTs	-1.56	1.79	1.24
	AV371450	AV371450	EST	-1.25	1.71	1.24
	AI646502	AI646502	ESTs	1.91	1.67	1.24
	V2r4	NM_009493	vomeronasal organ family 2, receptor, 4	-1.51	1.66	1.24
	NM_008460	NM_008460	Mus musculus killer cell lectin-like receptor subfamily A, member 11 (Klra11), mRNA	-1.21	1.31	1.24
	Cdc42	NM_009861	cell division cycle 42 homolog (S. cerevisiae)	-1.04	1.3	1.24
	Mcmd4	NM_008565	mini chromosome maintenance deficient 4 homolog (S. cerevisiae)	1.15	1.28	1.24
	Ap3s1	NM_009681	adaptor-related protein complex AP-3, sigma 1 subunit	1.12	1.28	1.24
	AI315089	AI315089	ESTs, Weakly similar to S12207 hypothetical protein [M.musculus]	-1.06	1.19	1.24
	AI047521	AI047521	ESTs	1.38	1.16	1.24
	AV371572	AV371572	ESTs	1.47	1.15	1.24
	Tnfrsf18	NM_009400	tumor necrosis factor receptor superfamily, member 18	1.05	1.09	1.24
	Ly9	NM_008534	lymphocyte antigen 9	-1.24	1.07	1.24
	BB071974	BB071974	EST	-1.26	1.07	1.24
	AW475942	AW475942	ESTs, Weakly similar to zinc finger protein 95 [M.musculus]	1.33	1.05	1.24
	AI429699	AI429699	ESTs	1.13	1.05	1.24
	AI450771	AI450771	ESTs	-1.07	1.05	1.24
	AI035637	AI035637	ESTs, Highly similar to HYPOTHETICAL 45.3 KD PROTEIN ZK370.5 IN CHROMOSOME III [Caenorhabditis elegans]	1.1	1.03	1.24
	AV066128	AV066128	EST	1.03	1.02	1.24
	AV173154	AV173154	ESTs	-1.18	1.01	1.24
	AW261565	AW261565	ESTs, Moderately similar to GEPHYRIN [Rattus norvegicus]	-1.24	1	1.24
	AI426654	AI426654	ESTs	-1.5	-1.02	1.24
	AV025202	AV025202	EST	1.26	-1.03	1.24
	Hipk3	NM_010434	homeodomain interacting protein kinase 3	1.74	-1.09	1.24
	AU019698	AU019698	ESTs	1.16	-1.09	1.24
	Cd83	NM_009856	CD83 antigen	1.25	-1.1	1.24
	AI661666	AI661666	EST	1.07	-1.1	1.24
	BE685621	BE685621	ESTs, Weakly similar to DNA-BINDING PROTEIN BMI-1 [Mus musculus]	1.15	-1.11	1.24
	BE853456	BE853456	ESTs, Highly similar to WEE1-LIKE PROTEIN KINASE [Mus musculus]	-1.06	-1.11	1.24
	AV063808	AV063808	EST	-1.12	-1.19	1.24
	D3Ucla2	AV364764	DNA segment, Chr 3, University of California at Los Angeles 2	-1.02	-1.21	1.24
	Itgb1	Y00769	integrin beta 1 (fibronectin receptor beta)	-1.18	-1.22	1.24
	Zfp296	BE634620	zinc finger protein 296	1.21	-1.25	1.24
	BE623097	BE623097	ESTs, Highly similar to G02273 LIV-1 protein - human [H.sapiens]	1.47	-1.27	1.24
	AW542529	AW542529	ESTs, Moderately similar to mitochondrial transcription terminator factor [H.sapiens]	-1.03	-1.28	1.24
	Il15ra	NM_008358	interleukin 15 receptor, alpha chain	2.01	-1.32	1.24
	Cish3	NM_007707	cytokine inducible SH2-containing protein 3	1.24	-1.32	1.24
	AV079443	AV079443	EST	1.42	-1.35	1.24
	AW743820	AW743820	ESTs, Highly similar to AUXIN-RESISTANCE PROTEIN AXR1 [Arabidopsis thaliana]	1.3	-1.38	1.24
	AW491628	AW491628	ESTs, Weakly similar to SKI_HUMAN SKI ONCOGENE [H.sapiens]	-1.27	-1.56	1.24
	Rab9	NM_019773	RAB9, member RAS oncogene family	1.25	-1.57	1.24
	AV365191	AV365191	EST, Weakly similar to RS3A_MOUSE 40S RIBOSOMAL PROTEIN S3A [M.musculus]	1.13	-1.62	1.24
	BE852005	BE852005	EST	1.48	-1.72	1.24
	Mrj-pending	NM_011847	mammalian relative of DnaJ	1.14	-1.86	1.24
	AA688971	AA688971	vs01b07.r1 Barstead mouse irradiated colon MPLRB7 Mus musculus cDNA clone IMAGE:1136917 5', mRNA sequence.	1.23	-2.14	1.24
	Sat	NM_009121	spermidine/spermine N1-acetyl transferase	1.28	-2.25	1.24
	BB072908	BB072908	EST	-1.09	-3.79	1.24
	AI593764	AI593764	ESTs	-1.05	3.28	1.23
	GANP	AJ006590	nuclear protein GANP	1.08	2.93	1.23
	BB383766	BB383766	ESTs, Weakly similar to T30989 serine/threonine protein kinase NIK - mouse [M.musculus]	-1.07	2.39	1.23
	Col4a6	AB041351	Mus musculus Col4a6 mRNA for type IV collagen alpha 6 chain, complete cds	-2.63	2.32	1.23
	AV003829	AV003829	EST	-1.05	1.81	1.23
	BB091060	BB091060	ESTs	1.06	1.8	1.23
	AV369968	AV369968	EST	-1.05	1.71	1.23
	AI449407	AI449407	ESTs	1.19	1.39	1.23
	AA208433	AA208433	mv86c07.r1 GuayWoodford Beier mouse kidney day 7 Mus musculus cDNA clone IMAGE:661932 5', mRNA sequence.	1.24	1.32	1.23
	AU040770	AU040770	ESTs	-2.78	1.31	1.23
	AV063051	AV063051	EST	1.49	1.3	1.23
	Trfr	NM_011638	Mus musculus transferrin receptor (Trfr), mRNA.	-1.31	1.23	1.23
	D10Ertd773e	AI481781	DNA segment, Chr 10, ERATO Doi 773, expressed	1.04	1.18	1.23
	Sna	NM_011427	snail homolog, (Drosophila)	1.47	1.07	1.23
	AI785306	AI785306	EST	-1.01	1.06	1.23
	Acp1	NM_021330	acid phosphatase 1, soluble	1.07	1.04	1.23
	Piga	D26047	phosphatidylinositol glycan, class A	-1.19	1.02	1.23
	AV227610	AV227610	EST	-1.14	-1	1.23
	AA929525	AA929525	EST	-1.04	-1.01	1.23
	AV214867	AV214867	ESTs, Highly similar to T08810 probable ABC-type transport protein DKFZp586K1823.1 - human [H.sapiens]	1.38	-1.03	1.23
	AI645571	AI645571	ESTs, Weakly similar to AF137367_1 VPS10 domain receptor protein SORCS [M.musculus]	1.2	-1.05	1.23
	Tjp3	NM_013769	tight junction protein 3	1.02	-1.05	1.23
	AU017415	AU017415	ESTs	1.23	-1.07	1.23
	Myo1b	NM_010863	myosin Ib	-1.11	-1.09	1.23
	AV228401	AV228401	EST, Weakly similar to hypothetical protein [M.musculus]	1.18	-1.11	1.23
	Trhr	NM_013696	thyrotropin releasing hormone receptor	1.25	-1.16	1.23
	AI326880	AI326880	ESTs, Highly similar to ZINC FINGER PROTEIN 7 [Homo sapiens]	-1.04	-1.16	1.23
	AA274076	AA274076	ESTs	1.02	-1.18	1.23
	BE944967	BE944967	ESTs	-1.32	-1.18	1.23
	BB082327	BB082327	ESTs, Highly similar to AF135115_1 vasopressin-activated calcium-mobilizing receptor protein [R.norvegicus]	1.8	-1.19	1.23
	AW412563	AW412563	ESTs	-1.3	-1.2	1.23
	AV370796	AV370796	EST	-1.74	-1.21	1.23
	BE985568	BE985568	ESTs, Highly similar to PROTEIN TRANSPORT PROTEIN SEC23 [Saccharomyces cerevisiae]	1.12	-1.22	1.23
	AI482240	AI482240	ESTs	-1.26	-1.23	1.23
	Eps8	NM_007945	epidermal growth factor receptor pathway substrate 8	1.27	-1.25	1.23
	BE951724	BE951724	ESTs, Highly similar to T17338 hypothetical protein DKFZp434O125.1 - human [H.sapiens]	-1.23	-1.25	1.23
	AI854040	AI854040	ESTs, Weakly similar to 573K1.5 [M.musculus]	1.18	-1.26	1.23
	AW907507	AW907507	EST, Moderately similar to transcription factor NF-ATc isoform b [M.musculus]	1.11	-1.26	1.23
	AI593826	AI593826	ESTs	1.05	-1.26	1.23
	Ywhae	NM_009536	tyrosine 3-monooxygenase/tryptophan 5-monooxygenase activation protein, epsilon polypeptide	-1.09	-1.33	1.23
	Spi15	NM_009249	serine protease inhibitor 15	1.31	-1.37	1.23
	BF020055	BF020055	ESTs, Highly similar to CLATHRIN HEAVY CHAIN [Rattus norvegicus]	1.09	-1.4	1.23
	AW456871	AW456871	ESTs	1.23	-1.44	1.23
	AW985909	AW985909	ESTs, Moderately similar to rab3-GAP regulatory domain [H.sapiens]	1.06	-1.46	1.23
	Idb2	NM_010496	inhibitor of DNA binding 2	-1.18	-1.51	1.23
	Sh3glb1	NM_019464	SH3-domain GRB2-like B1 (endophilin)	1.1	-1.57	1.23
	Vars2	NM_011690	valyl-tRNA synthetase 2	-1.08	-1.64	1.23
	BE197000	BE197000	ESTs	-1	-1.67	1.23
	BB234832	BB234832	ESTs, Weakly similar to A56559 enhancer-trap-locus-1 protein - mouse [M.musculus]	-1.11	-1.7	1.23
	Anxa1	NM_010730	annexin A1	2.01	-2.05	1.23
	BE197287	BE197287	ESTs, Highly similar to EUKARYOTIC INITIATION FACTOR 4B [Homo sapiens]	-1.09	-2.53	1.23
	AA960412	AA960412	ESTs, Highly similar to 5'-AMP-activated protein kinase catalytic alpha-2 subunit [R.norvegicus]	1.01	3.33	1.22
	odorant receptor B4	AF178753	Mus musculus strain C57BL odorant receptor B4 pseudogene, partial mRNA sequence	-1.5	2.64	1.22
	Hsc70t	NM_013558	heat shock protein cognate 70, testis	-1.57	2.29	1.22
	BE991152	BE991152	ESTs	-1.05	2.22	1.22
	AV371186	AV371186	EST	-1.31	1.7	1.22
	Nr2e3	NM_013708	nuclear receptor subfamily 2, group E, member 3	-1.06	1.67	1.22
	AV366681	AV366681	EST	1.32	1.44	1.22
	AI848688	AI848688	ESTs, Weakly similar to CDK5_MOUSE CELL DIVISION PROTEIN KINASE 5 [M.musculus]	1.62	1.37	1.22
	AI585837	AI585837	ESTs, Moderately similar to activin receptor interacting protein 1 [M.musculus]	-1.16	1.25	1.22
	AV104055	AV104055	EST	1.26	1.24	1.22
	Jub	NM_010590	ajuba	1.09	1.24	1.22
	AV004223	AV004223	EST	-1.23	1.22	1.22
	AI875461	AI875461	ESTs, Weakly similar to ANRE_HUMAN KIDNEY ANDROGEN-REGULATED PROTEIN PRECURSOR [M.musculus]	1.08	1.21	1.22
	AI430898	AI430898	ESTs, Weakly similar to AF118566_1 hematopoietic zinc finger protein [M.musculus]	-1	1.18	1.22
	Muc1	NM_013605	mucin 1, transmembrane	-1.09	1.18	1.22
	Cd84	NM_013489	CD84 antigen	-1.14	1.18	1.22
	Gfra1	NM_010279	glial cell line derived neurotrophic factor family receptor alpha 1	1.18	1.13	1.22
	AV062650	AV062650	EST	-1.24	1.09	1.22
	AI563639	AI563639	EST	-1.21	1.07	1.22
	AV366247	AV366247	EST	1.18	1.01	1.22
	Lmx1b	NM_010725	LIM homeobox transcription factor 1 beta	-1.4	1	1.22
	Ncoa1	NM_010881	nuclear receptor coactivator 1	1.02	-1	1.22
	Ceacam2	NM_007543	CEA-related cell adhesion molecule 2	1.34	-1.01	1.22
	Ifi202a	NM_008327	interferon activated gene 202A	-1.25	-1.03	1.22
	AA792884	AA792884	ESTs, Highly similar to MITOTIC KINESIN-LIKE PROTEIN-1 [Homo sapiens]	2.01	-1.04	1.22
	Hspe1	NM_008303	heat shock 10 kDa protein 1 (chaperonin 10)	-1.05	-1.04	1.22
	AI848569	AI848569	ESTs	1.31	-1.06	1.22
	AI552547	AI552547	ESTs	1.05	-1.1	1.22
	Pml	NM_008884	promyelocytic leukemia	1.02	-1.1	1.22
	BB270161	BB270161	ESTs, Highly similar to EPB6_MOUSE EPHRIN TYPE-B RECEPTOR 6 PRECURSOR [M.musculus]	1.19	-1.13	1.22
	AI325974	AI325974	ESTs, Highly similar to HYPOTHETICAL 167.8 KD PROTEIN CCE1-CAP1 INTERGENIC REGION [Saccharomyces cerevisiae]	1.11	-1.16	1.22
	Calr	NM_007591	calreticulin	-1.2	-1.19	1.22
	Rab33b	NM_016858	RAB33B, member of RAS oncogene family	1.01	-1.2	1.22
	BE946121	BE946121	ESTs, Weakly similar to AF163095_1 HRAS suppressor [M.musculus]	-1.07	-1.23	1.22
	Acate2-pending	NM_019736	acyl-Coenzyme A thioesterase 2, mitochondrial	1.34	-1.26	1.22
	AW110952	AW110952	EST	1.15	-1.26	1.22
	D14Ertd453e	BF458171	DNA segment, Chr 14, ERATO Doi 453, expressed	1.04	-1.26	1.22
	Lta4h	NM_008517	leukotriene A4 hydrolase	1.04	-1.35	1.22
	AI594688	AI594688	ESTs	1.26	-1.41	1.22
	TCRB	AF012147	Mus musculus T-cell receptor beta chain (TCRB) mRNA, partial cds	1.04	-1.45	1.22
	Hcst	NM_011827	hematopoietic cell signal transducer	1.01	-1.46	1.22
	AI173225	AI173225	ESTs	-1.02	-1.52	1.22
	AV207862	AV207862	ESTs, Moderately similar to KC2B_HUMAN CASEIN KINASE II BETA CHAIN [M.musculus]	1.17	-1.55	1.22
	BE988559	BE988559	ESTs	1.1	-1.55	1.22
	AI661441	AI661441	EST	1.86	-1.59	1.22
	Zfr	NM_011767	zinc finger RNA binding protein	-1.06	-1.59	1.22
	Cd81	X59047	CD 81 antigen	-1.11	-1.61	1.22
	Gnb1	NM_008142	guanine nucleotide binding protein, beta 1	1.08	-1.64	1.22
	AI648999	AI648999	ESTs, Weakly similar to S15674 cell surface glycoprotein OX47 precursor - rat [R.norvegicus]	1.05	-1.72	1.22
	AI595930	AI595930	ESTs, Highly similar to ARGR_HUMAN ARGININE-RICH PROTEIN [H.sapiens]	-1.06	-1.75	1.22
	AI593833	AI593833	ESTs	1.43	-1.78	1.22
	AI642005	AI642005	ESTs, Moderately similar to SPC1_HUMAN MICROSOMAL SIGNAL PEPTIDASE 25 KDA SUBUNIT [H.sapiens]	-1.04	-1.8	1.22
	BE985900	BE985900	ESTs, Moderately similar to PMVK_HUMAN PHOSPHOMEVALONATE KINASE [H.sapiens]	1.18	-1.88	1.22
	AW107918	AW107918	ESTs, Highly similar to FGF receptor activating protein FRAG1 [R.norvegicus]	1.17	-2.22	1.22
	Npm1	NM_008722	nucleophosmin 1	1.1	-2.39	1.22
	AV371179	AV371179	EST	1	-2.6	1.22
	AI464222	AI464222	ESTs	1.32	-2.91	1.22
	Hsd3b5	NM_008295	hydroxysteroid dehydrogenase-5, delta<5>-3-beta	-1.56	4.38	1.21
	Myt1l	NM_008666	myelin transcription factor 1-like	1.64	4.33	1.21
	V2r10	NM_009486	vomeronasal organ family 2, receptor, 10	1.4	2.89	1.21
	Tera	NM_019643	teratocarcinoma expressed, serine rich	-1.43	2.82	1.21
	AV106306	AV106306	EST, Weakly similar to R35A_MOUSE 60S RIBOSOMAL PROTEIN L35A [M.musculus]	-1.23	2.72	1.21
	BF459113	BF459113	Mus musculus Dkc1 gene for dyskerin, exon 1 and join CDS	2.11	2.66	1.21
	AA691310	AA691310	ESTs	1.3	2.43	1.21
	Src	NM_009271	Rous sarcoma oncogene	-1.47	2.17	1.21
	BB487123	BB487123	ESTs	1.2	2.1	1.21
	Tcf4	NM_013685	transcription factor 4	-1.22	1.53	1.21
	Asgr2	NM_007493	asialoglycoprotein receptor 2	1	1.51	1.21
	AV107191	AV107191	EST	1.3	1.4	1.21
	AI528587	AI528587	ESTs, Highly similar to I49276 c-mer tyrosine kinase receptor - mouse [M.musculus]	1.74	1.39	1.21
	Scyb10	NM_021274	small inducible cytokine B subfamily (Cys-X-Cys), member 10	1.35	1.37	1.21
	AW824571	AW824571	EST	-1.22	1.37	1.21
	Egr1	NM_007913	early growth response 1	-1.36	1.33	1.21
	Tctex1	NM_009342	t-complex testis expressed 1	1.19	1.31	1.21
	U23089	U23089	Mus musculus CB17 SCID immunoglobulin heavy chain V region mRNA, clone 58-53, partial cds	-1.4	1.27	1.21
	BB459640	BB459640	ESTs, Moderately similar to protein serine/threonine phosphatase 4 regulatory subunit 1 [H.sapiens]	1.24	1.26	1.21
	AW011758	AW011758	ESTs, Highly similar to unnamed protein product [H.sapiens]	-1.33	1.24	1.21
	AI591585	AI591585	ESTs	1.39	1.23	1.21
		gnl|UG|Mm#S392870		-1.13	1.22	1.21
	Gyg1	NM_013755	glycogenin 1	1.11	1.21	1.21
	AV064495	AV064495	ESTs	1.07	1.21	1.21
	X70423	X70423	M.musculus mRNA for monoclonal antibody heavy chain gamma 2a	-1.81	1.18	1.21
	AI132264	AI132264	ESTs	-1.2	1.17	1.21
	AV373437	AV373437	ESTs, Weakly similar to HRX [H.sapiens]	-1.6	1.17	1.21
	AI118514	AI118514	ESTs, Weakly similar to cathepsin F [M.musculus]	1.35	1.16	1.21
	BB023763	BB023763	ESTs, Moderately similar to AAK1_RAT 5'-AMP-ACTIVATED PROTEIN KINASE, CATALYTIC ALPHA-1 CHAIN [R.norvegicus]	1.09	1.16	1.21
	Targ2	BB178577	transforming growth factor alpha regulated gene 2	1.6	1.15	1.21
	Dusp2	NM_010090	dual specificity phosphatase 2	-1.65	1.15	1.21
	Itgb7	NM_013566	integrin beta 7	-1.03	1.12	1.21
	AI891844	AI891844	ESTs	1.05	1.1	1.21
	Tyrobp	NM_011662	TYRO protein tyrosine kinase binding protein	1.03	1.07	1.21
	BE133889	BE133889	ESTs, Highly similar to ZINC FINGER PROTEIN 43 [Homo sapiens]	1.54	1.06	1.21
	BB368248	BB368248	ESTs, Moderately similar to Similar to S.cerevisiae hypothetical protein 5 [H.sapiens]	1.14	1.04	1.21
	AU042950	AU042950	ESTs	1.06	1.01	1.21
	Hck	NM_010407	hemopoietic cell kinase	1.04	1.01	1.21
	Aqp1	NM_007472	aquaporin 1	1.48	-1.03	1.21
	G3bp2-pending	NM_011816	ras-GTPase-activating protein (GAP<120>) SH3-domain-binding protein 2	1.11	-1.04	1.21
	BE331793	BE331793	ESTs, Weakly similar to AF201951_1 high affinity immunoglobulin epsilon receptor beta subunit [H.sapiens]	1.51	-1.05	1.21
	AI662130	AI662130	ESTs	-1.48	-1.06	1.21
	Atp8b4	AA896217	ATPase, class I, type 8B, member 4	-1.29	-1.07	1.21
	Pkcq	NM_008859	protein kinase C, theta	1.07	-1.08	1.21
	Acpp	NM_019807	acid phosphatase, prostate	-1.05	-1.09	1.21
	AW108147	AW108147	ESTs, Moderately similar to Cdc42 effector protein 3 [H.sapiens]	1.13	-1.11	1.21
	Zfp96	U62908	zinc finger protein 96	1.09	-1.11	1.21
	LOC56434	NM_019793	tetraspanin TM4-A homolog	1.48	-1.14	1.21
	BE852367	BE852367	Mus musculus sarcolemmal associated protein 1 mRNA, complete cds, alternatively spliced	1.14	-1.15	1.21
	Hprt	NM_013556	hypoxanthine guanine phosphoribosyl transferase	1.11	-1.15	1.21
	Krt2-16	X65505	keratin complex 2, gene 16	1.34	-1.16	1.21
	AI413923	AI413923	ESTs, Highly similar to ZINC FINGER PROTEIN 91 [Homo sapiens]	1.31	-1.18	1.21
	BE949434	BE949434	ESTs, Moderately similar to Ste-20 related kinase SPAK [M.musculus]	1.11	-1.19	1.21
	AA816101	AA816101	ESTs	1.05	-1.2	1.21
	AI536456	AI536456	ESTs, Weakly similar to protein tyrosine phosphatase, non-receptor type 13 [M.musculus]	1.27	-1.21	1.21
	BB454324	BB454324	ESTs	1.26	-1.22	1.21
	AI480566	AI480566	ESTs, Weakly similar to putative poly(ADP-ribosyl) transferase [H.sapiens]	1.09	-1.22	1.21
	Mcmd5	AV227924	mini chromosome maintenance deficient 5 (S. cerevisiae)	-1	-1.22	1.21
	Pcna	NM_011045	proliferating cell nuclear antigen	1.12	-1.28	1.21
	BE688363	BE688363	ESTs, Highly similar to db83 [R.norvegicus]	-1.12	-1.3	1.21
	Cyp40	AB006034	cytochrome P450, 40 (25-hydroxyvitamin D3 1 alpha-hydroxylase)	1.5	-1.31	1.21
	BB533864	BB533864	ESTs, Highly similar to oncostatin M receptor beta [M.musculus]	1.03	-1.35	1.21
	AV026401	AV026401	EST	1.13	-1.43	1.21
	AV073539	AV073539	EST	1.16	-1.44	1.21
	AW107212	AW107212	EST	1.44	-1.49	1.21
	Spi6	NM_009256	serine protease inhibitor 6	1.38	-1.49	1.21
	AV368800	AV368800	EST	-1.87	-1.61	1.21
	BE685831	BE685831	ESTs, Highly similar to INTERFERON-GAMMA RECEPTOR BETA CHAIN PRECURSOR [Homo sapiens]	-1.22	-1.66	1.21
	BF227429	BF227429	ESTs, Highly similar to unknown [R.norvegicus]	1.1	-2.02	1.21
	AI482232	AI482232	ESTs	1.54	-2.13	1.21
	Ddx5	NM_007840	DEAD (aspartate-glutamate-alanine-aspartate) box polypeptide 5	1.19	-2.15	1.21
	BE952367	BE952367	ESTs, Highly similar to MYOSIN REGULATORY LIGHT CHAIN 2-A, SMOOTH MUSCLE ISOFORM [Rattus norvegicus]	-1.18	-2.28	1.21
	AI132377	AI132377	ESTs, Highly similar to interleukin 17 receptor [M.musculus]	1.36	-2.29	1.21
	Tfpi2	NM_009364	tissue factor pathway inhibitor 2	-2.3	3.51	1.2
	BB200786	BB200786	ESTs, Highly similar to AF149013_1 transient receptor potential-related protein [M.musculus]	1.13	2.23	1.2
	AI451255	AI451255	EST	1.91	1.94	1.2
	Tlr5	NM_016928	toll-like receptor 5	-1.23	1.85	1.2
	AW494679	AW494679	ESTs, Moderately similar to KIAA0947 protein [H.sapiens]	1.23	1.81	1.2
	AI182581	AI182581	EST	-1.11	1.79	1.2
	AI593694	AI593694	ESTs	1.43	1.72	1.2
	AV370902	AV370902	EST	-1.42	1.43	1.2
	M20985	M20985	Mouse MHC class I H2-Qa-Mb1 gene, complete cds	-2.1	1.39	1.2
	AI606076	AI606076	ESTs	1.07	1.31	1.2
	AI451374	AI451374	ESTs	1.84	1.28	1.2
	Rbpms	AV069195	RNA-binding protein gene with multiple splicing	1.07	1.22	1.2
	Tnfsf8	NM_009403	tumor necrosis factor (ligand) superfamily, member 8	-1.74	1.22	1.2
	Gfi1b	NM_008114	growth factor independent 1B	1.19	1.2	1.2
	AI450150	AI450150	ESTs	1.63	1.19	1.2
	AV077729	AV077729	EST	1.88	1.17	1.2
	AW212353	AW212353	ESTs, Weakly similar to SIG41 [M.musculus]	1.26	1.16	1.2
	AI662429	AI662429	ESTs	1.94	1.14	1.2
	AV074067	AV074067	EST	1.33	1.13	1.2
	Adam1a	U22056	a disintegrin and metalloproteinase domain 1a (fertilin alpha)	1.33	1.12	1.2
	Hus1	NM_008316	Hus1 homolog (S. pombe)	1.31	1.12	1.2
	D3Ertd300e	AI461713	DNA segment, Chr 3, ERATO Doi 300, expressed	1.19	1.1	1.2
	AI451584	AI451584	ESTs	1.07	1.08	1.2
	AI255882	AI255882	ESTs	-1.24	1.07	1.2
	Mtsh1	AF191309	Mus musculus zinc finger protein (Mtsh1) mRNA, partial cds	1.28	1.06	1.2
	Elavl4	NM_010488	ELAV (embryonic lethal, abnormal vision, Drosophila)-like 4 (Hu antigen D)	1.21	1.06	1.2
	Tlr4	NM_021297	toll-like receptor 4	-1.15	1.05	1.2
	AI591636	AI591636	ESTs	1.18	1.04	1.2
	AI428241	AI428241	EST	-1.19	1.03	1.2
	Hdac2	NM_008229	histone deacetylase 2	1.06	1.02	1.2
	Ask-pending	NM_013726	activator of S phase kinase	1.17	-1.04	1.2
	Sp3	AF062567	trans-acting transcription factor 3	-1.01	-1.06	1.2
	AW212257	AW212257	ESTs	1	-1.07	1.2
	Acox-pending	NM_015729	acyl-Coenzyme A oxidase	-1.19	-1.07	1.2
	AI853953	AI853953	ESTs	1.06	-1.08	1.2
	BE686168	BE686168	EST	-1.19	-1.08	1.2
	Kaiso-pending	NM_020256	Kaiso protein	1.96	-1.09	1.2
	BB060609	BB060609	ESTs, Moderately similar to myosin phosphatase target subunit 1 [H.sapiens]	1.39	-1.1	1.2
	Kitl	NM_013598	kit ligand	1.26	-1.1	1.2
	AV069415	AV069415	EST	1.03	-1.1	1.2
	Magea6	NM_020019	melanoma antigen, family A, 6	-1.09	-1.1	1.2
	AI099448	AI099448	ESTs	1.23	-1.12	1.2
	BF018626	BF018626	ESTs, Highly similar to NEDD-4 PROTEIN [Homo sapiens]	1.08	-1.12	1.2
	Rpl12	NM_009076	ribosomal protein L12	1.19	-1.13	1.2
	Dlm1-pending	AF136520	tumor stroma and activated macrophage protein DLM-1	-1.23	-1.13	1.2
	AV068332	AV068332	EST	2.26	-1.14	1.2
	AI480685	AI480685	ESTs	1.04	-1.16	1.2
	Eif4g2	NM_013507	eukaryotic translation initiation factor 4, gamma 2	1.06	-1.2	1.2
	AI747071	AI747071	ESTs	-1.1	-1.21	1.2
	Alcam	U95030	activated leukocyte cell adhesion molecule	1.17	-1.3	1.2
	Ppp1cc	NM_013636	protein phosphatase 1, catalytic subunit, gamma isoform	-1.08	-1.3	1.2
	AI662474	AI662474	ESTs	1.68	-1.31	1.2
	Hunk	NM_015755	hormonally upregulated Neu-associated kinase	1.58	-1.31	1.2
	BE956725	BE956725	ESTs, Moderately similar to proteasome inhibitor hPI31 subunit [H.sapiens]	-1.03	-1.31	1.2
	AI428800	AI428800	ESTs	-1.04	-1.31	1.2
	Ors46	NM_020292	odorant receptor S46 gene	1.57	-1.41	1.2
	BF466508	BF466508	ESTs	1.07	-1.43	1.2
	Ms4a11	AI504305	membrane-spanning 4-domains, subfamily A, member 11	1.01	-1.44	1.2
	AI326784	AI326784	EST, Weakly similar to PLK1_MOUSE SERINE/THREONINE-PROTEIN KINASE PLK [M.musculus]	1.4	-1.51	1.2
	Ubc2e	BE951825	ubiquitin conjugating enzyme 2e	1.13	-1.54	1.2
	BE946520	BE946520	ESTs	1.44	-1.66	1.2
	AI646727	AI646727	ESTs, Weakly similar to CG8195 gene product [D.melanogaster]	-1.04	-1.81	1.2
	Idb1	M31885	inhibitor of DNA binding 1	-1.07	-1.82	1.2
	Fem1b	NM_010193	feminization 1 b homolog (C. elegans)	1.23	-1.97	1.2
	BE979396	BE979396	ESTs	-1.3	-1.97	1.2
	AK020739	AK020739	Mus musculus adult male spinal cord cDNA, RIKEN full-length enriched library, clone:A330106L17, full insert sequence.	-1.08	-1.99	1.2
	AV369159	AV369159	EST	-2.41	-3.34	1.2
	BB463474	BB463474	ESTs	-1.06	4.14	1.19
	AI462726	AI462726	ESTs	-1.1	3.49	1.19
	Slc7a11	NM_011990	solute carrier family 7 (cationic amino acid, transporter, y+ system), member 11	1.37	3.42	1.19
	AI662430	AI662430	ESTs	-1.43	2.67	1.19
	AW824647	AW824647	ESTs	-1.59	2.53	1.19
	AW824215	AW824215	EST, Weakly similar to JAK3_MOUSE TYROSINE-PROTEIN KINASE JAK3 [M.musculus]	-1.65	2.41	1.19
	Esrrg	NM_011935	estrogen-related receptor gamma	1.02	2.32	1.19
	BE225931	BE225931	ESTs, Highly similar to transcription factor MAZR [M.musculus]	-1.04	2.29	1.19
	AU016675	AU016675	ESTs, Weakly similar to protein kinase Chk2 [M.musculus]	-1.44	2.14	1.19
	Copeb	AF072403	core promoter element binding protein	-1.09	1.9	1.19
	Ctsh	NM_007801	cathepsin H	1.48	1.8	1.19
	AV366157	AV366157	EST	-1.42	1.76	1.19
	H2-Ob	NM_010389	histocompatibility 2, O region beta locus	1.35	1.74	1.19
	Ly96	NM_016923	lymphocyte antigen 96	1.48	1.61	1.19
	AV366460	AV366460	EST	1.15	1.56	1.19
	AV066289	AV066289	EST	1.13	1.56	1.19
	AV002728	AV002728	EST	-1.28	1.52	1.19
	D15Ertd785e	BF020485	DNA segment, Chr 15, ERATO Doi 785, expressed	-1.07	1.5	1.19
	BB435780	BB435780	ESTs	-1.74	1.46	1.19
	Xlr4	NM_021365	X-linked lymphocyte-regulated 4	-1.18	1.4	1.19
	Met	NM_008591	met proto-oncogene	1.12	1.39	1.19
	AV024404	AV024404	EST	-1.09	1.39	1.19
	AV227643	AV227643	EST	-1.33	1.39	1.19
	AA874291	AA874291	ESTs	-1.53	1.38	1.19
	AF093870	AF093870	Mus musculus clone 14S15 T cell receptor beta V-D-J region mRNA, partial cds	-1.87	1.38	1.19
	AI426517	AI426517	ESTs	-1.47	1.34	1.19
	Rad9	NM_011237	RAD9 homolog (S. pombe)	-1.07	1.33	1.19
	AW108522	AW108522	ESTs, Highly similar to GATM_RAT GLYCINE AMIDINOTRANSFERASE PRECURSOR [R.norvegicus]	-1.06	1.31	1.19
	AI661583	AI661583	EST	-1.14	1.27	1.19
	AI390763	AI390763	ESTs	1.41	1.25	1.19
	AI462951	AI462951	ESTs	-1.29	1.23	1.19
	Epha5	NM_007937	Eph receptor A5	1.86	1.22	1.19
	AI255267	AI255267	EST	1.86	1.2	1.19
	Olfr68	NM_013620	olfactory receptor 68	1.74	1.2	1.19
	AI661736	AI661736	EST	1.17	1.18	1.19
	BE993118	BE993118	ESTs	-1.04	1.18	1.19
	BE979954	BE979954	ESTs, Moderately similar to KIAA0898 protein [H.sapiens]	1.24	1.15	1.19
	Skp2	NM_013787	S-phase kinase-associated protein 2 (p45)	-1.01	1.13	1.19
	AI646590	AI646590	ESTs	-1.3	1.12	1.19
	AI661397	AI661397	ESTs	-1.32	1.12	1.19
	BB263833	BB263833	ESTs, Highly similar to fibroblast growth factor 13 isoform 1y1v [H.sapiens]	1.24	1.09	1.19
	Tcf12	NM_011544	transcription factor 12	1.11	1.07	1.19
	Tacstd2	NM_020047	tumor-associated calcium signal transducer 2	-1.1	1.07	1.19
	Prkg2	NM_008926	protein kinase, cGMP-dependent, type II	1.2	1.06	1.19
	BB072076	BB072076	ESTs	1.01	1.06	1.19
	BE980469	BE980469	ESTs, Weakly similar to nuclear receptor RVR [M.musculus]	-1.31	1.06	1.19
	Fprl1	NM_008042	formyl peptide receptor-like 1	1.08	1.04	1.19
	BE333826	BE333826	ESTs	1.06	1.04	1.19
	AI790360	AI790360	EST	2.98	1.02	1.19
	AI594686	AI594686	ESTs	-1.07	1.02	1.19
	AU016315	AU016315	ESTs	1.22	1.01	1.19
	Fgf21	NM_020013	fibroblast growth factor 21	-1.29	1.01	1.19
	AI428260	AI428260	ESTs	-1.55	-1.01	1.19
	Klra2	NM_008462	killer cell lectin-like receptor, subfamily A, member 2	1.06	-1.02	1.19
	Hsbp3	NM_019960	heat shock 27kD protein 3	-1.08	-1.02	1.19
	Anxa9	AJ401160	Mus musculus mRNA for annexin A9 (Anxa9 gene)	1.43	-1.03	1.19
	AV079011	AV079011	EST	1.17	-1.03	1.19
	Tuba2	M13446	tubulin alpha 2	-1.09	-1.04	1.19
	Bdkrb	NM_007539	bradykinin receptor, beta	-1.24	-1.07	1.19
	Krt1-16	NM_008470	keratin complex 1, acidic, gene 16	1.5	-1.09	1.19
	Ezh2	NM_007971	enhancer of zeste homolog 2 (Drosophila)	1.07	-1.11	1.19
	Gsta2	AV079476	glutathione S-transferase, alpha 2 (Yc2)	1.94	-1.12	1.19
	Tsbp	NM_009431	TPR-containing, SH2-binding phosphoprotein	1.18	-1.12	1.19
	AW413603	AW413603	ESTs	-1.14	-1.12	1.19
	BE984390	BE984390	ESTs	1.32	-1.14	1.19
	Birc5	NM_009689	baculoviral IAP repeat-containing 5	1.29	-1.24	1.19
	BE995731	BE995731	ESTs, Weakly similar to TIF1 protein [M.musculus]	-1.05	-1.26	1.19
	Keg1	AB028071	kidney expressed gene 1	-1.06	-1.26	1.19
	Sp1	NM_013672	trans-acting transcription factor 1	-1.14	-1.3	1.19
	Supt4h	NM_009296	suppressor of Ty 4 homolog (S. cerevisiae)	-1.06	-1.31	1.19
	Osmr	NM_011019	oncostatin receptor	1.28	-1.32	1.19
	Dsc2	NM_013505	desmocollin 2	1.02	-1.34	1.19
	Hbb-y	NM_008221	hemoglobin Y, beta-like embryonic chain	1	-1.35	1.19
	BF466913	BF466913	ESTs, Weakly similar to S05319 glucose transport protein, hepatic - mouse [M.musculus]	-1.06	-1.35	1.19
	BE631950	BE631950	ESTs, Moderately similar to AF200357_1 pantothenate kinase 1 beta [M.musculus]	-1.09	-1.36	1.19
	Bcap29	NM_007530	B-cell receptor-associated protein 29	1.21	-1.41	1.19
	Ran	AF159256	RAN, member RAS oncogene family	1.3	-1.44	1.19
	AI661027	AI661027	EST	1	-1.45	1.19
	AV075462	AV075462	EST	1.26	-1.52	1.19
	Mup2	AV076610	major urinary protein 2	1.12	-1.52	1.19
	Zfp147	D63902	zinc finger protein 147	1.15	-1.59	1.19
	BB425438	BB425438	ESTs	1.03	-1.59	1.19
	Perp	AF249870	p53 apoptosis-associated target	1.26	-1.82	1.19
	Txnl	NM_016792	thioredoxin-like (32kD)	1.08	-1.91	1.19
	AI841349	AI841349	Mus musculus 15 kDa selenoprotein (Sep15) mRNA, complete cds	1.23	-1.93	1.19
	Arm1	BB000649	adhesion regulating molecule 1	1.09	-1.99	1.19
	AI447234	AI447234	ESTs	-1.41	7.56	1.18
	Ly-49Q	AB033769	Mus musculus Ly-49Q mRNA for NK receptor Ly-49Q, complete cds	-1.84	4.5	1.18
	Ednrb	NM_007904	endothelin receptor type B	-1.41	3.55	1.18
	Esr2	NM_010157	estrogen receptor 2 (beta)	-1.17	3.13	1.18
	Solzt-pending	AB043687	SoxLZ/Sox6 leucine zipper binding protein in testis	1.12	2.88	1.18
	AI593438	AI593438	ESTs	-1.04	2.67	1.18
	AI661228	AI661228	EST	-1.36	2.53	1.18
	AV004481	AV004481	EST	-1.42	2.51	1.18
	BE995947	BE995947	ESTs, Highly similar to AF182293_1 U6 snRNA-associated Sm-like protein LSm7 [H.sapiens]	-1.08	2.3	1.18
	Chst2	NM_018763	carbohydrate sulfotransferase 2	1.12	2.24	1.18
	Mras	NM_008624	muscle and microspikes RAS	-1.45	2.13	1.18
	BB115901	BB115901	ESTs, Highly similar to AF155354_1 ankyrin repeat-containing protein Asb-3 [M.musculus]	-1.09	1.94	1.18
	Fyn	NM_008054	Fyn proto-oncogene	1.27	1.81	1.18
	H2-T18	X03052	histocompatibility 2, T region locus 18	1.16	1.76	1.18
	AW907829	AW907829	ESTs, Highly similar to MOZ_HUMAN MONOCYTIC LEUKEMIA ZINC FINGER PROTEIN [H.sapiens]	-1.06	1.55	1.18
	AI875049	AI875049	EST	1.25	1.47	1.18
	AI875500	AI875500	ESTs	-1.28	1.35	1.18
	Mrgx-pending	NM_019768	MORF-related gene X	1.06	1.34	1.18
	AI661718	AI661718	ESTs	-4.01	1.31	1.18
	Tnfrsf17	NM_011608	tumor necrosis factor receptor superfamily, member 17	1.04	1.29	1.18
	AI482062	AI482062	ESTs	1.12	1.26	1.18
	AV227665	AV227665	EST	-1.05	1.26	1.18
	Rasgrf1	NM_011245	RAS protein-specific guanine nucleotide-releasing factor 1	1.02	1.24	1.18
	BE688003	BE688003	ESTs	1.02	1.22	1.18
	Es10	AB025408	esterase 10	1.1	1.16	1.18
	AI662633	AI662633	ESTs	-2.4	1.16	1.18
	Dnclc1	NM_019682	dynein, cytoplasmic, light chain 1	1.32	1.15	1.18
	Creme9-pending	NM_018776	cytokine receptor-like molecule 9	1.2	1.13	1.18
	Rnf4	AF169300	ring finger protein 4	-1.11	1.13	1.18
	AV076505	AV076505	EST, Weakly similar to midline 1 protein [M.musculus]	1.22	1.11	1.18
	BE200176	BE200176	ESTs	-1.39	1.11	1.18
	Mylc2pl	X65979	myosin light chain 2, precursor lymphocyte-specific	-1.03	1.1	1.18
	AW537781	AW537781	ESTs	-1.28	1.09	1.18
	Ors16	AB030895	odorant receptor 16	4.93	1.08	1.18
	Stag1	NM_009282	stromal antigen 1	-1.1	1.07	1.18
	Txnrd1	NM_015762	thioredoxin reductase 1	-1.04	1.06	1.18
	Ruvbl2	NM_011304	RuvB-like protein 2	-1.14	1.06	1.18
	D19Wsu57e	AV079859	DNA segment, Chr 19, Wayne State University 57, expressed	1	1.02	1.18
	AV065502	AV065502	EST	-1.03	1	1.18
	BE985296	BE985296	ESTs, Highly similar to A46243 epidermal growth factor-receptor-binding protein GRB-3 - mouse [M.musculus]	1.13	-1.03	1.18
	AW825896	AW825896	EST	1.22	-1.05	1.18
	AW061180	AW061180	ESTs	1.11	-1.07	1.18
	Prdm1	NM_007548	PR domain containing 1, with ZNF domain	1.18	-1.08	1.18
	AI121241	AI121241	EST, Weakly similar to VTDB_MOUSE VITAMIN D-BINDING PROTEIN PRECURSOR [M.musculus]	-1.24	-1.08	1.18
	Sdfr1	NM_009145	stromal cell derived factor receptor 1	-1.33	-1.08	1.18
	Auh	AV066978	AU RNA-binding protein/enoyl-coenzyme A hydratase	1.3	-1.09	1.18
	Psmb1	NM_011185	proteasome (prosome, macropain) subunit, beta type 1	-1.03	-1.09	1.18
	Pde8	NM_008803	phosphodiesterase 8	-1.05	-1.1	1.18
	Ccr4	U70139	carbon catabolite repression 4 homolog (S. cerevisiae)	-1.07	-1.16	1.18
	Plp2	NM_019755	proteolipid protein 2	-1.08	-1.16	1.18
	S100a11	U41341	S100 calcium binding protein A11	1.38	-1.18	1.18
	Vdac1	NM_011694	voltage-dependent anion channel 1	1.07	-1.18	1.18
	Tes	NM_011570	testis derived transcript	1.05	-1.19	1.18
	BE686997	BE686997	ESTs	1.08	-1.22	1.18
	AI596343	AI596343	ESTs	1.2	-1.26	1.18
	AW061048	AW061048	ESTs, Moderately similar to antigen NY-CO-3 [H.sapiens]	-1.08	-1.26	1.18
	AV107684	AV107684	EST, Weakly similar to AF099017_1 hepatocyte growth factor activator [M.musculus]	1.85	-1.31	1.18
	AI429353	AI429353	EST	1.37	-1.31	1.18
	AI451252	AI451252	ESTs	-1.18	-1.32	1.18
	Cct6a	NM_009838	chaperonin subunit 6a (zeta)	-1.04	-1.35	1.18
	Nyren18-pending	NM_016736	NY-REN-18 antigen	-1.23	-1.35	1.18
	AV305467	AV305467	ESTs	1.21	-1.43	1.18
	BE691758	BE691758	ESTs	1.02	-1.48	1.18
	AI451312	AI451312	ESTs, Highly similar to CD84 leukocyte antigen [M.musculus]	1.18	-1.54	1.18
	Klf3	NM_008453	Kruppel-like factor 3 (basic)	-1.08	-1.79	1.18
	AI595683	AI595683	ESTs, Highly similar to LONG-CHAIN-FATTY-ACID--COA LIGASE 2 [Homo sapiens]	1.02	-1.88	1.18
	AI596879	AI596879	EST	1.47	-1.9	1.18
	D2Ertd303e	AI194712	DNA segment, Chr 2, ERATO Doi 303, expressed	1.24	-1.94	1.18
	Arm1	NM_019822	adhesion regulating molecule 1	1.08	-1.96	1.18
	BE331865	BE331865	ESTs	-1.49	2.43	1.17
	AI661098	AI661098	EST	1.39	2.24	1.17
	M72	AF247656	Mus musculus odorant receptor M72 (M72) gene, complete cds	-1.05	2.1	1.17
	Pira2	U96683	paired-Ig-like receptor A2	1.47	2.03	1.17
	BF147479	BF147479	ESTs, Moderately similar to HYPOTHETICAL 49.7 KD PROTEIN IN GIN2-STE3 INTERGENIC REGION [Saccharomyces cerevisiae]	-1.04	2.03	1.17
	AI930053	AI930053	EST	1.39	1.96	1.17
	AI385671	AI385671	ESTs	1.38	1.74	1.17
	AV026630	AV026630	EST	-1.54	1.56	1.17
	AI639883	AI639883	ESTs	-1.05	1.52	1.17
	Rb1	NM_009029	retinoblastoma 1	1.17	1.44	1.17
	X03802	X03802	Mus musculus AKR T-cell receptor gamma chain V gamma 1-J gamma 4-C gamma 4 region mRNA, partial cds	1.14	1.4	1.17
	AI662806	AI662806	ESTs	-1.68	1.38	1.17
	Ptcra	NM_011195	pre T-cell antigen receptor alpha	-1.18	1.28	1.17
	AU044214	AU044214	ESTs, Weakly similar to JAK3_MOUSE TYROSINE-PROTEIN KINASE JAK3 [M.musculus]	1.95	1.25	1.17
	Ngfb	NM_013609	nerve growth factor, beta	1.19	1.25	1.17
	Rab3a	NM_009001	RAB3A, member RAS oncogene family	-1.34	1.23	1.17
	Ighmbp2	NM_009212	immunoglobulin mu binding protein 2	-1	1.21	1.17
	AU045081	AU045081	ESTs, Weakly similar to JAK3_MOUSE TYROSINE-PROTEIN KINASE JAK3 [M.musculus]	-1.05	1.21	1.17
	BE627316	BE627316	ESTs, Weakly similar to pelle-like protein kinase [M.musculus]	1.62	1.2	1.17
	Crnr2	NM_007767	cadherin-related neuronal receptor 2	3.01	1.19	1.17
	BE630599	BE630599	ESTs, Weakly similar to NTC3_MOUSE NEUROGENIC LOCUS NOTCH 3 PROTEIN [M.musculus]	-1.01	1.19	1.17
	AI662100	AI662100	ESTs	-1.65	1.19	1.17
	AI303779	AI303779	EST, Weakly similar to RL13_MOUSE 60S RIBOSOMAL PROTEIN L13 [M.musculus]	-1.06	1.18	1.17
	AV080019	AV080019	ESTs, Weakly similar to RL22_MOUSE 60S RIBOSOMAL PROTEIN L22 [M.musculus]	1.79	1.16	1.17
	aj4	AJ235940	Mus musculus IgVk aj4 gene	-1.95	1.15	1.17
	AI788586	AI788586	ESTs	2.07	1.06	1.17
	Defb1	NM_007843	defensin beta 1	1.26	1.06	1.17
	AV080576	AV080576	EST	1.11	1.06	1.17
	Rpl29	NM_009082	ribosomal protein L29	1.08	1.06	1.17
	AI593852	AI593852	ESTs	-1.23	1.05	1.17
	BB274233	BB274233	ESTs, Highly similar to RING zinc finger protein [M.musculus]	1.32	1.04	1.17
	BB264679	BB264679	ESTs, Weakly similar to A56559 enhancer-trap-locus-1 protein - mouse [M.musculus]	-1.22	1.04	1.17
	AV369995	AV369995	EST	1.16	1.03	1.17
	Ptgfr	NM_008966	prostaglandin F receptor	-1.16	1.03	1.17
	Tead1	NM_009346	TEA domain family member 1	1.28	1.01	1.17
	AI314058	AI314058	ESTs, Weakly similar to JAK3_MOUSE TYROSINE-PROTEIN KINASE JAK3 [M.musculus]	1.38	1	1.17
	Rpl18	NM_009077	ribosomal protein L18	1.12	1	1.17
	AI842792	AI842792	EST, Highly similar to alpha diacylglycerol kinase [M.musculus]	-1.19	1	1.17
	AV343129	AV343129	EST, Moderately similar to AF134158_1 serotonin 6 receptor [M.musculus]	1.02	-1.02	1.17
	AV071138	AV071138	EST	-1.13	-1.02	1.17
	AV372433	AV372433	EST	-1.38	-1.02	1.17
	Trrp8	NM_012035	transient receptor protein 8	1.24	-1.03	1.17
	Ptprt	NM_021464	protein tyrosine phosphatase, receptor type, T	-1.67	-1.05	1.17
	AW907483	AW907483	EST, Moderately similar to MLRS_MOUSE MYOSIN REGULATORY LIGHT CHAIN 2, SKELETAL MUSCLE ISOFORM [M.musculus]	1.21	-1.06	1.17
	AI255955	AI255955	ESTs	1.37	-1.07	1.17
	AV367888	AV367888	EST	1.22	-1.08	1.17
	BE993250	BE993250	ESTs, Moderately similar to NG-CAM RELATED CELL ADHESION MOLECULE PRECURSOR [Gallus gallus]	1.04	-1.08	1.17
	AI956750	AI956750	ESTs	1.61	-1.11	1.17
	Nek6	NM_021606	NIMA (never in mitosis gene a)-related expressed kinase 6	1.12	-1.12	1.17
	AI196859	AI196859	EST	1.16	-1.14	1.17
	AI586103	AI586103	ESTs	1.09	-1.18	1.17
	BE334090	BE334090	ESTs	-1.03	-1.19	1.17
	AI854093	AI854093	ESTs, Highly similar to KIAA1265 protein [H.sapiens]	1.01	-1.2	1.17
	AW228204	AW228204	ESTs, Highly similar to RIBONUCLEASE INHIBITOR [Rattus norvegicus]	1	-1.2	1.17
	AV092905	AV092905	ESTs, Highly similar to NEK1_MOUSE SERINE/THREONINE-PROTEIN KINASE NEK1 [M.musculus]	1.3	-1.24	1.17
	AF237622	AF237622	Mus musculus acetyltransferase Tubedown-1 mRNA, complete cds	1.11	-1.29	1.17
	BB314711	BB314711	ESTs, Highly similar to UTR4 PROTEIN [Saccharomyces cerevisiae]	1.19	-1.3	1.17
	AI467036	AI467036	ESTs	-1.19	-1.31	1.17
	Hmgb1	NM_010439	high mobility group box 1	-1.17	-1.35	1.17
	AI413247	AI413247	ESTs, Weakly similar to apoptosis associated tyrosine kinase [M.musculus]	-1.06	-1.38	1.17
	AI876604	AI876604	EST, Moderately similar to A2M2_MOUSE MURINOGLOBULIN 2 PRECURSOR [M.musculus]	1.07	-1.41	1.17
	AW108350	AW108350	ESTs, Weakly similar to ANKYRIN, BRAIN VARIANT 2 [Homo sapiens]	1.29	-1.42	1.17
	Nocturnin	AF199491	Mus musculus NOCTURNIN (Nocturnin) mRNA, complete cds	-1.03	-1.42	1.17
	Nr3c1	NM_008173	nuclear receptor subfamily 3, group C, member 1	1.27	-1.45	1.17
	Cry1	NM_007771	cryptochrome 1 (photolyase-like)	-1.05	-1.47	1.17
	BE200186	BE200186	ESTs	1.05	-1.48	1.17
	Ubl1a2-pending	NM_016682	ubiquitin-like 1 (sentrin) activating enzyme subunit 2	1.17	-1.6	1.17
	Ha1r-pending	NM_013916	Hoxa1 regulated gene	-1.05	-1.6	1.17
	AI042690	AI042690	EST, Moderately similar to guanine nucleotide-binding protein [M.musculus]	1.42	-1.62	1.17
	AI647848	AI647848	ESTs, Highly similar to SERB_HUMAN L-3-PHOSPHOSERINE PHOSPHATASE [H.sapiens]	1.25	-1.64	1.17
	Rps4x	NM_009094	ribosomal protein S4, X-linked	1.24	-1.64	1.17
	D12Ertd549e	BE133876	DNA segment, Chr 12, ERATO Doi 549, expressed	1.16	-1.72	1.17
	Cxadr	NM_009988	coxsackievirus and adenovirus receptor	1	-1.75	1.17
	AV080718	AV080718	EST, Moderately similar to UCR6_HUMAN UBIQUINOL-CYTOCHROME C REDUCTASE COMPLEX 14 KD PROTEIN [H.sapiens]	-1.03	-1.76	1.17
	D11Ertd175e	BF018328	DNA segment, Chr 11, ERATO Doi 175, expressed	1.1	-1.94	1.17
	BE989134	BE989134	ESTs	-1.08	-1.97	1.17
	Slc1a7	NM_009201	solute carrier family 1, member 7	1.28	-2.11	1.17
	AI451807	AI451807	ESTs	2.1	-2.2	1.17
	Atp1b3	NM_007502	ATPase, Na+/K+ beta 3 polypeptide	1	-2.35	1.17
	AI465512	AI465512	ESTs	-2.45	4.79	1.16
	AI451744	AI451744	ESTs	-1.41	3.58	1.16
	Epha3	M68513	Eph receptor A3	-1.25	3.19	1.16
	AI447333	AI447333	ESTs	-1.17	3.08	1.16
	Gsk3b	NM_019827	glycogen synthase kinase 3 beta	1.09	2.43	1.16
	AI449537	AI449537	ESTs	-1.12	1.8	1.16
	AW046379	AW046379	ESTs	-1.01	1.72	1.16
	AW261568	AW261568	EST	1.24	1.61	1.16
	AW496370	AW496370	ESTs	-1.7	1.58	1.16
	Gata4	NM_008092	GATA-binding protein 4	-1.33	1.55	1.16
	AI504789	AI504789	EST	1.15	1.48	1.16
	Cd3z	U56258	CD3 antigen, zeta polypeptide	-2.06	1.47	1.16
	AV365482	AV365482	EST	-1.79	1.45	1.16
	AV369137	AV369137	EST	-2.16	1.43	1.16
	AV027557	AV027557	EST	-1.01	1.4	1.16
	Prlr	NM_011169	prolactin receptor	1.24	1.39	1.16
	M29009	M29009	Mouse complement factor H-related protein mRNA, complete cds, clone 9C4	1.24	1.38	1.16
	AW049804	AW049804	ESTs, Weakly similar to TFSL_MOUSE TRANSCRIPTION FACTOR S-II-RELATED PROTEIN 3 [M.musculus]	1.02	1.38	1.16
	AV075973	AV075973	EST	1.85	1.36	1.16
	Nfatc2	NM_010899	nuclear factor of activated T-cells, cytoplasmic 2	-1.53	1.35	1.16
	AW413109	AW413109	ESTs	1.54	1.28	1.16
	AV208412	AV208412	EST, Weakly similar to AF211864_1 leukocyte adhesion glycoprotein p150,95 alpha integrin subunit [M.musculus]	-1.34	1.25	1.16
	AV365007	AV365007	EST	-1.5	1.25	1.16
	Aqp7	NM_007473	aquaporin 7	1.07	1.21	1.16
	Adam12	NM_007400	a disintegrin and metalloproteinase domain 12 (meltrin alpha)	-1.18	1.18	1.16
	Nme1	U85511	expressed in non-metastatic cells 1, protein (NM23A) (nucleoside diphosphate kinase)	1.11	1.17	1.16
	AI506765	AI506765	EST	1.04	1.16	1.16
	Taf2f	NM_011901	TATA box binding protein (TBP) associated factor, RNA polymerase II, F, 55 kDa	-1.4	1.15	1.16
	Clk3	AJ131779	CDC-like kinase 3	-1.07	1.14	1.16
	Htr1d	NM_008309	5-hydroxytryptamine (serotonin) receptor 1D	-1.31	1.11	1.16
	AF217319	AF217319	Mus musculus putative repair and recombination helicase RAD26L mRNA, partial cds	-1.78	1.09	1.16
	AI661088	AI661088	EST	1.37	1.08	1.16
	Rip3	NM_019955	receptor interacting protein 3	-1.01	1.08	1.16
	AI550528	AI550528	ESTs	-1.32	1.08	1.16
	Runx2	D14636	runt related transcription factor 2	-1.46	1.08	1.16
	Ptpn20	NM_008978	protein tyrosine phosphatase, non-receptor type 20	3.06	1.07	1.16
	AW261571	AW261571	EST	-1.09	1.07	1.16
	Ero1l-pending	NM_015774	ERO1-like (S. cerevisiae)	1.13	1.06	1.16
	Myadm	NM_016969	myeloid-associated differentiation marker	-1.54	1.04	1.16
	AV370261	AV370261	EST	1.42	1.03	1.16
	Tgfbr2	NM_009371	transforming growth factor, beta receptor II	1.62	1.02	1.16
	AA516845	AA516845	ESTs, Highly similar to putative G-binding protein [H.sapiens]	1.31	1.02	1.16
	AI303208	AI303208	ESTs, Weakly similar to OAT_MOUSE ORNITHINE AMINOTRANSFERASE PRECURSOR [M.musculus]	1.21	1.02	1.16
	AI450656	AI450656	ESTs	-1.18	1.01	1.16
	AI451462	AI451462	ESTs	-1.23	1	1.16
	AV081675	AV081675	EST	-1.27	1	1.16
	AI428225	AI428225	ESTs	-1.05	-1	1.16
	AI447329	AI447329	ESTs	-1.31	-1.01	1.16
	AI451113	AI451113	ESTs	1.73	-1.02	1.16
	AW823397	AW823397	ESTs, Weakly similar to AF186469_1 TM6P1 [R.norvegicus]	1.01	-1.02	1.16
	AW124441	AW124441	ESTs, Weakly similar to RNA polymerase II transcription factor SIII p18 subunit [R.norvegicus]	-1.31	-1.03	1.16
	Gp49b	NM_013532	glycoprotein 49 B	-1.08	-1.04	1.16
	AV063628	AV063628	EST	-1.33	-1.04	1.16
	BB317505	BB317505	ESTs, Moderately similar to mytonic dystrophy kinase-related Cdc42-binding kinase [R.norvegicus]	-2	-1.04	1.16
	AV369926	AV369926	EST	1.02	-1.05	1.16
	Ppicap	AV068481	peptidylprolyl isomerase C-associated protein	1.28	-1.06	1.16
	AW121460	AW121460	ESTs, Moderately similar to T34531 hypothetical protein DKFZp434P1215.1 - human [H.sapiens]	1.28	-1.08	1.16
	AV078572	AV078572	EST	1.26	-1.08	1.16
	AI551518	AI551518	ESTs, Weakly similar to PROC_HUMAN PYRROLINE-5-CARBOXYLATE REDUCTASE [H.sapiens]	-1.03	-1.12	1.16
	AA408729	BF466970	EST AA408729	1.26	-1.15	1.16
	Mem3	NM_008582	maternal embryonic message 3	1.23	-1.16	1.16
	Ugt2b5	NM_009467	UDP-glucuronosyltransferase 2 family, member 5	-1.08	-1.17	1.16
	Kif5b	NM_008448	kinesin family member 5B	1.11	-1.19	1.16
	BB138989	BB138989	ESTs, Weakly similar to SMB2_MOUSE DNA-BINDING PROTEIN SMUBP-2 [M.musculus]	-1.01	-1.2	1.16
	Pdeb	NM_008806	phosphodiesterase, cGMP, rod receptor, beta polypeptide	1.32	-1.21	1.16
	Ssa1	NM_009277	Sjogren syndrome antigen A1	-1.17	-1.22	1.16
	AI506326	AI506326	ESTs	1.28	-1.24	1.16
	D15Wsu75e	BF466207	DNA segment, Chr 15, Wayne State University 75, expressed	1.05	-1.24	1.16
	AI649245	AI649245	ESTs, Weakly similar to cyclic nucleotide-gated channel beta subunit [R.norvegicus]	1.05	-1.27	1.16
	Bub1b	NM_009773	budding uninhibited by benzimidazoles 1 homolog, beta (S. cerevisiae)	1.53	-1.29	1.16
	AK008201	AK008201	Mus musculus adult male small intestine cDNA, RIKEN full-length enriched library, clone:2010012C24, full insert sequence.	-1.02	-1.29	1.16
	AV062069	AV062069	ESTs, Highly similar to ARGR_HUMAN ARGININE-RICH PROTEIN [H.sapiens]	-1.1	-1.29	1.16
	Wisp2	NM_016873	WNT1 inducible signaling pathway protein 2	1	-1.3	1.16
	Abce1	NM_015751	ATP-binding cassette, sub-family E (OABP), member 1	1.07	-1.31	1.16
	BE332828	BE332828	EST	1.06	-1.31	1.16
	Tdg	AF216207	thymine DNA glycosylase	1.15	-1.32	1.16
	Dpagt2	NM_007875	dolichyl-phosphate alpha-N-acetylglucosaminephosphotransferase 2	1.18	-1.39	1.16
	BF225592	BF225592	ESTs, Highly similar to cain [R.norvegicus]	1.04	-1.4	1.16
	Scvr	AF203781	scavenger receptor	1.01	-1.4	1.16
	BF161755	BF161755	ESTs, Moderately similar to A53770 growth factor-responsive protein, vascular smooth muscle - rat [R.norvegicus]	-1.06	-1.41	1.16
	AI662106	AI662106	ESTs	1.25	-1.43	1.16
	Kap	BE995649	kidney androgen regulated protein	1.12	-1.46	1.16
	Rpl27	NM_011289	ribosomal protein L27	1.09	-1.47	1.16
	Spi17	NM_009250	serine protease inhibitor 17	1.03	-1.47	1.16
	Krt2-6a	NM_008476	keratin complex 2, gene 6a	1.34	-1.53	1.16
	Hint	U60001	histidine triad nucleotide-binding protein	1.16	-1.58	1.16
	Junb	NM_008416	Jun-B oncogene	1.18	-1.61	1.16
	Tbk1	NM_019786	TANK binding kinase TBK1	1.1	-1.63	1.16
	BF460815	BF460815	ESTs, Highly similar to SERINE/THREONINE PROTEIN PHOSPHATASE 2B CATALYTIC SUBUNIT, BETA ISOFORM [Homo sapiens]	1.27	-1.64	1.16
	Rbbp7	NM_009031	retinoblastoma binding protein 7	1.1	-1.71	1.16
	Csnk2b	NM_009975	casein kinase II, beta subunit	-1.11	-1.84	1.16
	Fxyd3	NM_008557	FXYD domain-containing ion transport regulator 3	-1.01	-1.87	1.16
	BE994298	BE994298	ESTs, Highly similar to 26S PROTEASE REGULATORY SUBUNIT 7 [Homo sapiens]	1.09	-1.88	1.16
	Zfp276	NM_020497	zinc finger protein (C2H2 type) 276	1.2	-2.01	1.16
	AA986103	AA986103	ESTs, Highly similar to UBIQUINOL-CYTOCHROME C REDUCTASE COMPLEX 14 KD PROTEIN [Bos taurus]	1.01	-2.01	1.16
	AI643748	AI643748	ESTs	1.25	-2.32	1.16
	AV369329	AV369329	EST	-1.09	-2.68	1.16
	BE630044	BE630044	ESTs, Highly similar to HYPOTHETICAL 25.7 KD PROTEIN IN MSH1-EPT1 INTERGENIC REGION [Saccharomyces cerevisiae]	-1.03	-3.47	1.16
	AV370224	AV370224	EST	1.93	6.43	1.15
	AV064980	AV064980	ESTs	-1.48	3.39	1.15
	AW825878	AW825878	ESTs	-2.45	2.52	1.15
	Il6st	NM_010560	interleukin 6 signal transducer	1.02	2.43	1.15
	Klf9	NM_010638	Kruppel-like factor 9	-1.59	2.2	1.15
	AV039410	AV039410	EST, Weakly similar to Zinc finger protein s11-6 [M.musculus]	-1.1	2.08	1.15
	AI552633	AI552633	EST	-1.06	1.89	1.15
	AV118740	AV118740	ESTs	1.29	1.86	1.15
	AI661405	AI661405	EST	-1.13	1.7	1.15
	Tnfrsf11b	NM_008764	tumor necrosis factor receptor superfamily, member 11b (osteoprotegerin)	-1.47	1.6	1.15
	C86595	C86595	ESTs	1.01	1.57	1.15
	Cd8b	NM_009858	CD8 antigen, beta chain	-1.14	1.54	1.15
	Vpreb2	NM_016983	pre-B lymphocyte gene 2	1	1.5	1.15
	BE691028	BE691028	ESTs	1.04	1.45	1.15
	Rbbp4	NM_009030	retinoblastoma binding protein 4	-1.62	1.38	1.15
	AI451365	AI451365	ESTs	1.36	1.3	1.15
	AI465534	AI465534	ESTs	-1.25	1.27	1.15
	AV116760	AV116760	ESTs, Weakly similar to CATR_MOUSE CALTRACTIN [M.musculus]	2.34	1.26	1.15
	AI327341	AI327341	ESTs, Highly similar to GTP-BINDING PROTEIN SARA [Mus musculus]	1.17	1.22	1.15
	AI447814	AI447814	ESTs	1.21	1.21	1.15
	BB164954	BB164954	ESTs, Weakly similar to cytokine receptor related protein 4 [M.musculus]	1.35	1.2	1.15
	AI452148	AI452148	ESTs, Weakly similar to CD33_HUMAN MYELOID CELL SURFACE ANTIGEN CD33 PRECURSOR [H.sapiens]	-1.06	1.2	1.15
	AV000394	AV000394	ESTs	1.73	1.19	1.15
	AV069464	AV069464	EST	1.15	1.19	1.15
	AI195249	AI195249	ESTs, Weakly similar to HP33 [R.norvegicus]	1.04	1.18	1.15
	AI586279	AI586279	ESTs	1.11	1.17	1.15
	AI662218	AI662218	ESTs	1.1	1.16	1.15
	P2rxl1	NM_011028	purinergic receptor P2X-like 1, orphan receptor	2.84	1.14	1.15
	AV070876	AV070876	EST	2.13	1.13	1.15
	Rora	NM_013646	RAR-related orphan receptor alpha	1.14	1.13	1.15
	G7c	AF134319	Mus musculus G7c protein (G7c) mRNA, G7c-d allele, complete cds	1.03	1.11	1.15
	AV062110	AV062110	ESTs	-1.2	1.1	1.15
	Stk6	AF007817	serine/threonine kinase 6	1.24	1.09	1.15
	AV047342	AV047342	ESTs, Highly similar to IPKB_MOUSE CAMP-DEPENDENT PROTEIN KINASE INHIBITOR, TESTIS ISOFORMS 1 AND 2 [M.musculus]	1.27	1.08	1.15
	Evi1	NM_007963	ecotropic viral integration site 1	-1.09	1.06	1.15
	Pgf	NM_008827	placental growth factor	1.31	1.05	1.15
	AV073015	AV073015	EST	1.08	1.04	1.15
	Gabrg1	X55272	gamma-aminobutyric acid (GABA-A) receptor, subunit gamma 1	-1.03	1.04	1.15
	BF787339	BF787339	ESTs, Weakly similar to SERINE/THREONINE-PROTEIN KINASE KKIALRE [Homo sapiens]	1.09	1.01	1.15
	BB072465	BB072465	EST	-1.05	1	1.15
	Ccnb1-rs1	NM_007629	cyclin B1, related sequence 1	1.92	-1.01	1.15
	AV272851	AV272851	ESTs, Moderately similar to AAK1_RAT 5'-AMP-ACTIVATED PROTEIN KINASE, CATALYTIC ALPHA-1 CHAIN [R.norvegicus]	1.11	-1.02	1.15
	Sema4d	NM_013660	sema domain, immunoglobulin domain (Ig), transmembrane domain (TM) and short cytoplasmic domain, (semaphorin) 4D	-1.21	-1.02	1.15
	AV301693	AV301693	ESTs	-1.1	-1.03	1.15
	BE634571	BE634571	ESTs	1	-1.04	1.15
	AV004071	AV004071	EST	-1.27	-1.04	1.15
	AI428239	AI428239	ESTs	1.3	-1.06	1.15
	Calu	NM_007594	calumenin	1.11	-1.06	1.15
	AI131754	AI131754	ESTs	2.21	-1.07	1.15
	AI562023	AI562023	EST	1.28	-1.09	1.15
	BE134024	BE134024	ESTs, Moderately similar to AF225902_1 separation anxiety protein [D.melanogaster]	1.17	-1.09	1.15
	AI314618	AI314618	ESTs, Weakly similar to G10D_MOUSE PROBABLE G PROTEIN-COUPLED RECEPTOR G10D [M.musculus]	1.07	-1.09	1.15
	Sall2	NM_015772	sal-like 2 (Drosophila)	1.39	-1.1	1.15
	AI449160	AI449160	ESTs	1.07	-1.1	1.15
	AV074063	AV074063	ESTs	-1.34	-1.1	1.15
	BE948766	BE948766	ESTs	1.37	-1.12	1.15
	AV064908	AV064908	EST	-1.17	-1.12	1.15
	BF456243	BF456243	ESTs, Moderately similar to SAS_HUMAN SARCOMA AMPLIFIED SEQUENCE [H.sapiens]	-1.33	-1.12	1.15
	Eif4e	NM_007917	eukaryotic translation initiation factor 4E	1.19	-1.14	1.15
	Rpl19	NM_009078	ribosomal protein L19	1.14	-1.18	1.15
	AI596198	AI596198	ESTs	-1.14	-1.19	1.15
	L-CCR	NM_017466	lipopolysaccharide inducible C-C chemokine receptor related	1.04	-1.21	1.15
	Atp6k	AV075285	ATPase, H+ transporting lysosomal (vacuolar proton pump), 9.2 kDa	-1.42	-1.21	1.15
	Txnrd2	NM_013711	thioredoxin reductase 2	1.44	-1.22	1.15
	L19500	L19500	Mouse mannose 6-phosphate/insulin-like growth factor II receptor mRNA, 3' end of cds	1.2	-1.22	1.15
	BE334334	BE334334	ESTs, Highly similar to AF227741_1 protein kinase WNK1 [R.norvegicus]	-1.04	-1.23	1.15
	AW987248	AW987248	ESTs, Weakly similar to CG6115 gene product [D.melanogaster]	1.11	-1.25	1.15
	AV209114	AV209114	EST, Weakly similar to A54602 microtubule-associated serine/threonine protein kinase MAST205 - mouse [M.musculus]	-1.22	-1.27	1.15
	BB543907	BB543907	ESTs	1.09	-1.33	1.15
	AI506808	AI506808	ESTs	2.34	-1.37	1.15
	AV001004	AV001004	ESTs, Weakly similar to PBK1 protein [H.sapiens]	1.16	-1.43	1.15
	Akap7	NM_018747	A kinase anchor protein 7	1.32	-1.44	1.15
	Atp6k	AV067563	ATPase, H+ transporting lysosomal (vacuolar proton pump), 9.2 kDa	-1.33	-1.46	1.15
	Cbx5	AF216290	chromobox homolog 5 (Drosophila HP1a)	1.29	-1.49	1.15
	AW124445	AW124445	ESTs, Highly similar to lymphocyte specific formin related protein [M.musculus]	-1.02	-1.54	1.15
[truncated: 6,014 more rows]
[truncated: 1 more columns]

## Sheet: S Table 2 NS398+Hp vs v+Hp
Table S2-Fold Change in gene expression of all genes in infected, NS398 treated (NS398+Hp) relative to infected mice (V+Hp)	Primary Sequence Name	Accession #	Sequence Description	Fold Change week 6	Fold Change week 13	Fold Change week 19
	Tff1	NM_009362	trefoil factor 1	-2.28	9.16	-1.56
	AV004462	AV004462	EST	-1.67	7.52	1.17
	AV073033	AV073033	EST	-2.28	6.81	-1.56
	Krt1-10	V00830	keratin complex 1, acidic, gene 10	-1.01	5.26	1.22
	AV072560	AV072560	ESTs	-2.28	5	-1.56
	Desrt	AF169968	Mus musculus DNA binding protein DESRT (Desrt) mRNA, complete cds	-1.05	4.92	1.2
	Gdf3	NM_008108	growth differentiation factor 3	1.68	4.82	1.18
	Ryk	L21707	receptor-like tyrosine kinase	1.2	4.75	1.13
	Planh2	NM_011111	plasminogen activator inhibitor, type II	1.81	4.48	1.31
	AV004301	AV004301	EST	-1.14	4.35	1.22
	Ifnar	NM_010508	interferon (alpha and beta) receptor	-1.09	4.26	1.07
	AV173049	AV173049	EST	-1.15	4.21	1.2
	AV173154	AV173154	ESTs	-1.02	4.2	1.29
	Tcfap2a	NM_011547	transcription factor AP-2, alpha	-1.34	4.16	1.12
	Tff1	AV072665	trefoil factor 1	-3.21	4.13	-1.56
	Mycs	NM_010850	myc-like oncogene, s-myc protein	-1.42	4.05	1.16
	Map2k7	NM_011944	mitogen activated protein kinase kinase 7	-1.08	3.99	1.11
	BB218366	BB218366	ESTs, Weakly similar to JAK3_MOUSE TYROSINE-PROTEIN KINASE JAK3 [M.musculus]	-1.09	3.97	1.57
	Ifngr	NM_010511	interferon gamma receptor	1.09	3.91	1.58
	Sema3a	NM_009152	sema domain, immunoglobulin domain (Ig), short basic domain, secreted, (semaphorin) 3A	-1.11	3.9	1.14
	AV077492	AV077492	EST	-2.6	3.86	-1.56
	AV062485	AV062485	EST	-1.68	3.86	1.28
	AW018394	AW018394	EST	-1.65	3.85	1
	AV080360	AV080360	EST	-2.28	3.82	-1.56
	Pit1	NM_008849	pituitary specific transcription factor 1	1.1	3.79	1.28
	Npy6r	NM_010935	neuropeptide Y receptor Y6	1.15	3.7	1.11
	Pax9	NM_011041	paired box gene 9	-1.47	3.65	1.09
	Klf1	NM_010635	Kruppel-like factor 1 (erythroid)	-1.4	3.65	1.35
	AI661122	AI661122	ESTs	1.46	3.63	1.15
	AV343129	AV343129	EST, Moderately similar to AF134158_1 serotonin 6 receptor [M.musculus]	1.09	3.59	1
	Tcf15	NM_009328	transcription factor 15	1.28	3.58	1
	Galr1	NM_008082	galanin receptor 1	1.13	3.57	1
	Lmnb1	NM_010721	lamin B1	1.56	3.54	1.11
	AV004071	AV004071	EST	-1.04	3.53	1.58
	Fyn	NM_008054	Fyn proto-oncogene	1.2	3.52	1.38
	AI661624	AI661624	EST	1.06	3.5	1
	Tjp1	NM_009386	tight junction protein 1	1.36	3.46	-1.04
	Dyrk1a	U58497	dual-specificity tyrosine-(Y)-phosphorylation regulated kinase 1a	1.02	3.44	1.29
	tRNA-Leu 1	AB042432	Mus musculus domesticus mitochondrial DNA, complete genome.	1.24	3.42	1.28
	Pctk1	NM_011049	PCTAIRE-motif protein kinase 1	-1.15	3.41	1.13
	Crsp2	NM_012005	cofactor required for Sp1 transcriptional activation subunit 2 (150 kDa)	1.03	3.41	1.18
	Lamp2	NM_010685	lysosomal membrane glycoprotein 2	1.58	3.39	1.29
	Igf2	NM_010514	insulin-like growth factor 2	1.05	3.39	1
	Ifna4	NM_010504	interferon alpha family, gene 4	-1.09	3.38	1
	AV106516	AV106516	EST	1.38	3.37	1.06
	AV003560	AV003560	EST	1.07	3.37	1.52
	Gyg1	NM_013755	glycogenin 1	1.21	3.36	1.39
	Cyp7a1	NM_007824	cytochrome P450, 7a1	1.07	3.34	1.29
	Cntn1	NM_007727	contactin 1	1.42	3.34	1
	Camk2b	NM_007595	calcium/calmodulin-dependent protein kinase II, beta	1.34	3.34	1.19
	Rasgrf2	NM_009027	RAS protein-specific guanine nucleotide-releasing factor 2	-1.2	3.31	1.3
	AV228443	AV228443	EST	1.15	3.3	1.55
	Cry2	AF156987	cryptochrome 2 (photolyase-like)	1.07	3.28	1.08
	BF148153	BF148153	ESTs	-1.01	3.28	1.11
	Pcp4	NM_008791	Purkinje cell protein 4	-1.02	3.26	1.36
	Map3k6	NM_016693	mitogen-activated protein kinase kinase kinase 6	-1.09	3.26	1.16
	Ezh1	NM_007970	enhancer of zeste homolog 1 (Drosophila)	1.18	3.26	1.57
	AV004138	AV004138	ESTs	1.37	3.26	1.3
	AI874882	AI874882	EST	-1.02	3.25	1
	AI666712	AI666712	ESTs	-1.11	3.25	1.27
	Ptprs	D28530	protein tyrosine phosphatase, receptor type, S	1.09	3.22	1
	Fosl1	NM_010235	fos-like antigen 1	-1.29	3.22	1
	AI957302	AI957302	ESTs	-1.06	3.22	1.28
	Npr3	NM_008728	natriuretic peptide receptor 3	1.07	3.21	1.21
	U23089	U23089	Mus musculus CB17 SCID immunoglobulin heavy chain V region mRNA, clone 58-53, partial cds	1.02	3.2	1.27
	AV103632	AV103632	EST	1.04	3.2	1.41
	Adra1b	NM_007416	adrenergic receptor, alpha 1b	-1.14	3.18	1.11
	AV063628	AV063628	EST	1.27	3.17	1.17
	Pli	BE632205	plasmin inhibitor alpha 2	1.04	3.15	1
	AW494132	AW494132	ESTs	1.25	3.15	1
	AV106306	AV106306	EST, Weakly similar to R35A_MOUSE 60S RIBOSOMAL PROTEIN L35A [M.musculus]	-1.07	3.15	1.36
	Cyp40	AB006034	cytochrome P450, 40 (25-hydroxyvitamin D3 1 alpha-hydroxylase)	1.21	3.14	1.36
	AV262429	AV262429	EST, Weakly similar to olfactory receptor [M.musculus]	1.3	3.14	1.49
	olfr89	AJ132195	Mus musculus olfr89 gene, partial	1.21	3.1	1.21
	Nek3	NM_011848	NIMA (never in mitosis gene a)-related expressed kinase 3	1.04	3.1	1.18
	AV063214	AV063214	EST	1.3	3.1	-1.1
	Rip3	NM_019955	receptor interacting protein 3	-1.13	3.09	1.26
	Fzd8	NM_008058	frizzled homolog 8 (Drosophila)	1.25	3.08	1.61
	AI661264	AI661264	EST	1.67	3.08	-1.02
	Nttp1	NM_008748	neuronal tyrosine/threonine phosphatase 1	1.04	3.07	1
	Hsp70-2	NM_008301	heat shock protein, 70 kDa 2	1.04	3.06	1.24
	AV228483	AV228483	EST	1.25	3.06	1.13
	AV372365	AV372365	EST, Weakly similar to CPD9_MOUSE CYTOCHROME P450 2D9 [M.musculus]	1.45	3.05	-1.21
	AV228353	AV228353	EST	1.14	3.05	1.35
	AV067090	AV067090	EST	1.19	3.05	1
	AV025496	AV025496	EST	-1.4	3.05	1.08
	AI661449	AI661449	ESTs	-1.05	3.05	1.09
	Islr	NM_012043	immunoglobulin superfamily containing leucine-rich repeat	1.1	3.04	1
	AI666490	AI666490	EST	1.07	3.04	1
	AI647844	AI647844	ESTs	-1.11	3.03	1.24
	Cmkbr1l1	NM_007718	chemokine (C-C) receptor 1,-like 1	1.01	3.02	1.56
	Supt4h	NM_009296	suppressor of Ty 4 homolog (S. cerevisiae)	1.34	3.01	-1.01
	Ptch	NM_008957	patched homolog	-1.1	3.01	1.13
	Ofa	U06662	oncofetal antigen, 59 kDa	1.29	3.01	1.4
	Hells	NM_008234	helicase, lymphoid specific	-1.1	3.01	1.56
	Gba	NM_008094	acid beta glucosidase	-1.07	3.01	1.29
	Mpo	NM_010824	myeloperoxidase	1.08	3	1.28
	AV039410	AV039410	EST, Weakly similar to Zinc finger protein s11-6 [M.musculus]	-1.18	3	1.22
	AI606819	AI606819	ESTs, Highly similar to brefeldin A-inhibited guanine nucleotide-exchange protein 1 [H.sapiens]	-1.17	3	1.14
	Gkap42-pending	NM_019832	42 kD cGMP-dependent protein kinase anchoring protein	1.12	2.99	1.54
	Sult-x2	NM_020565	sulfotransferase-related protein SULT-X2	-1.06	2.98	1.39
	BE980551	BE980551	ESTs	1.01	2.98	1.25
	BF787339	BF787339	ESTs, Weakly similar to SERINE/THREONINE-PROTEIN KINASE KKIALRE [Homo sapiens]	1.17	2.95	1.27
	BF466962	BF466962	ESTs, Moderately similar to HYPOTHETICAL 36.7 KD PROTEIN C2F7.02C IN CHROMOSOME I [Schizosaccharomyces pombe]	-1.16	2.95	1
	Hfh1l	NM_008239	HNF-3/forkhead homolog 1 like	-1.33	2.94	1
	BE949419	BE949419	ESTs	-1.12	2.94	1
	AW319722	AW319722	ESTs, Highly similar to CICL_RAT CHLORIDE CHANNEL PROTEIN CLC-K2 [R.norvegicus]	1.14	2.94	1
	Taf1b	NM_020614	TATA box binding protein (Tbp)-associated factor, RNA polymerase I, B	1.16	2.92	1.22
	AW455514	AW455514	ESTs, Moderately similar to NDK5_HUMAN NUCLEOSIDE DIPHOSPHATE KINASE HOMOLOG 5 [H.sapiens]	-1.11	2.92	1
	Lisch7-pending	U49507	liver-specific bHLH-Zip transcription factor	-1.09	2.9	1.06
	AV227589	AV227589	EST	1.35	2.9	1.25
	AV076591	AV076591	EST	-1.17	2.9	1
	AI447329	AI447329	ESTs	-1.18	2.89	1.22
	AA672648	AA672648	ESTs	-1.08	2.89	1
	AV125049	AV125049	ESTs, Weakly similar to DEOXYRIBOSE-PHOSPHATE ALDOLASE [Escherichia coli]	-1.04	2.88	1.01
	BE985874	BE985874	ESTs, Highly similar to B-regulatory subunit of protein phosphatase 2A [R.norvegicus]	1.09	2.87	1.28
	AI462540	AI462540	ESTs	1.02	2.87	1.21
	AI326104	AI326104	ESTs, Highly similar to ZINC FINGER PROTEIN 91 [Homo sapiens]	-1.1	2.87	1.24
	Stag1	NM_009282	stromal antigen 1	-1.06	2.85	1.19
	AV003659	AV003659	EST	-4.24	2.85	1.22
	Ig kappa chain	U30241	Mus musculus anti-DNA antibody Ig kappa chain mRNA, V-J region, hybridoma 84.15, partial cds	1.21	2.84	1.09
	AW121498	AW121498	ESTs	1.29	2.84	1
	AV228401	AV228401	EST, Weakly similar to hypothetical protein [M.musculus]	1.33	2.84	1.43
	AI195035	AI195035	EST	-1.54	2.84	1
	Upp	NM_009477	uridine phosphorylase	-1.09	2.83	-1.49
	Htr1d	NM_008309	5-hydroxytryptamine (serotonin) receptor 1D	1.12	2.83	1
	Fcer1a	NM_010184	Fc receptor, IgE, high affinity I, alpha polypeptide	-1.07	2.83	1.19
	BE457588	BE457588	ESTs	1.12	2.83	1.24
	AW213278	AW213278	ESTs, Highly similar to Y079_HUMAN HYPOTHETICAL PROTEIN KIAA0079 [H.sapiens]	-1.08	2.83	1
	AV104381	AV104381	EST	1.67	2.83	1.49
	AI666714	AI666714	ESTs, Weakly similar to protein kinase C substrate 80K-H [M.musculus]	1.51	2.83	1
	Ntrk3	NM_008746	neurotrophic tyrosine kinase, receptor, type 3	1.14	2.82	1.2
	BE951536	BE951536	ESTs, Highly similar to PUTATIVE ATP-DEPENDENT RNA HELICASE C1F7.02C [Schizosaccharomyces pombe]	-1.19	2.82	1
	AV342489	AV342489	ESTs, Weakly similar to SERINE/THREONINE-PROTEIN KINASE KKIALRE [Homo sapiens]	2.02	2.82	1.44
	AV001740	AV001740	EST	1.32	2.82	1.22
	AI465511	AI465511	ESTs	-1.38	2.82	1
	Msh3	NM_010829	mutS homolog 3 (E. coli)	-1.21	2.81	1
	Fut1	NM_008051	fucosyltransferase 1	-1.24	2.81	1
	Fgf11	NM_010198	fibroblast growth factor 11	1	2.81	1.26
	AI661907	AI661907	ESTs	1.2	2.81	1
	Mknk2	NM_021462	MAP kinase-interacting serine/threonine kinase 2	1	2.8	1.2
	AI875653	AI875653	ESTs	-1.19	2.8	1
	Zfp161	NM_009547	zinc finger protein 161	-1.17	2.79	1
	AI447563	AI447563	EST	-1.23	2.79	1
	Rfp	NM_009054	ret finger protein	-1.07	2.78	1.57
	Ma2a8	NM_012018	antigen identified by monoclonal antibody 2A8	-1.13	2.78	1
	Ikki	NM_019777	inducible IKappaB kinase	-1.16	2.78	1.15
	Ercc4	NM_015769	excision repair cross-complementing rodent repair deficiency, complementation group 4	1.12	2.78	1
	Egr1	NM_007913	early growth response 1	2.11	2.78	1.12
	AV227666	AV227666	EST	1.1	2.78	1.11
	Emk	NM_007928	ELKL motif kinase	1.05	2.77	1
	AV068502	AV068502	ESTs, Highly similar to ILBP_MOUSE GASTROTROPIN [M.musculus]	1	2.77	1
	Mafb	AF180338	v-maf musculoaponeurotic fibrosarcoma oncogene family, protein B (avian)	1.28	2.76	1
	BE994136	BE994136	ESTs, Weakly similar to JAK3_MOUSE TYROSINE-PROTEIN KINASE JAK3 [M.musculus]	-1.07	2.76	1.2
	AW214377	AW214377	ESTs, Highly similar to C38637 Ras inhibitor [H.sapiens]	-1.16	2.76	1.14
	AI662833	AI662833	ESTs	-1.27	2.76	1
	AI666365	AI666365	ESTs	-1.56	2.75	1
	LOC56544	NM_019918	tissue-type vomeronasal neurons putative pheromone receptor V2R2	1.32	2.74	1.27
	Kcnma3	NM_008432	potassium large conductance pH-sensitive channel, subfamily M, alpha member 3	1.3	2.74	1.25
	Elavl4	NM_010488	ELAV (embryonic lethal, abnormal vision, Drosophila)-like 4 (Hu antigen D)	1.17	2.74	1
	Cd20	BE686578	CD20 antigen	1.35	2.74	1.33
	AI662135	AI662135	ESTs, Weakly similar to HYPOTHETICAL PROTEIN IN BDF1 5'REGION [Saccharomyces cerevisiae]	1.01	2.74	-1.06
	AI586050	AI586050	ESTs	-1	2.74	1
	Iqgap1	NM_016721	IQ motif containing GTPase activating protein 1	-1.27	2.73	-1.01
	Gpr50	NM_010340	G-protein-coupled receptor 50	1.4	2.73	1
	Celsr2	AB028499	cadherin EGF LAG seven-pass G-type receptor 2	1.01	2.73	1
	Bmpr1b	NM_007560	bone morphogenetic protein receptor, type 1B	1.35	2.73	1.23
	AV063808	AV063808	EST	-1.07	2.73	1.4
	AI662100	AI662100	ESTs	-1.07	2.73	1
	Adrb1	NM_007419	adrenergic receptor, beta 1	1.18	2.73	-1.07
	Zfy2	NM_009571	zinc finger protein 2, Y linked	-1.31	2.72	1
	Gnpi	AV067631	glucosamine-6-phosphate deaminase	1.06	2.72	-1.18
	Ezh2	NM_007971	enhancer of zeste homolog 2 (Drosophila)	1.08	2.72	1.05
	Cmkbr1l2	NM_009914	chemokine (C-C) receptor 1,-like 2	1.56	2.72	1.43
	AV003013	AV003013	EST	1.52	2.72	1.21
	Ak4	NM_009647	adenylate kinase 4	1.59	2.72	1.26
	Tgfbr1	NM_009370	transforming growth factor, beta receptor I	-1.07	2.71	1.35
	Cak	NM_007584	cell adhesion kinase	-1.21	2.71	1.21
	AW990386	AW990386	ESTs, Weakly similar to I48668 zinc finger protein 51 - mouse [M.musculus]	-1.04	2.71	-1.04
	AW049268	AW049268	ESTs	1.48	2.71	1
	AV075446	AV075446	EST	-2.68	2.71	-1.55
	AI788659	AI788659	EST	-1.28	2.71	1
	Csnb	NM_009972	casein beta	-1.17	2.7	1
	AV096869	AV096869	ESTs, Moderately similar to HYPOTHETICAL 22.7 KD PROTEIN C28H8.9 IN CHROMOSOME III [Caenorhabditis elegans]	-1.43	2.7	1
	Sort1	NM_019972	sortilin 1	1.09	2.69	1.27
	Hcls1	NM_008225	hematopoietic cell specific Lyn substrate 1	1.12	2.67	-1.06
	BE854232	BE854232	ESTs, Highly similar to TRANSCRIPTION FACTOR DP-2 [M.musculus]	1.08	2.67	1.29
	AI875500	AI875500	ESTs	-1.16	2.67	1.25
	Scyb5	NM_009141	small inducible cytokine B subfamily, member 5	-1.05	2.66	1.11
	Runx2	D14636	runt related transcription factor 2	1.1	2.66	1.24
	Brd2	NM_010238	bromodomain-containing 2	1.18	2.66	-1.13
	AV205546	AV205546	ESTs, Weakly similar to elastic titin [H.sapiens]	-1.35	2.66	1
	AV063051	AV063051	EST	1.52	2.66	1
	AV026147	AV026147	EST	1.03	2.66	1.28
	AI844700	AI844700	ESTs, Weakly similar to one short region of weak similarity to S. cerevisiae protease A inhibitor 3 [C.elegans]	-1.03	2.66	1.21
	AI594686	AI594686	ESTs	1.12	2.66	1.48
	Ptprj	D83204	protein tyrosine phosphatase, receptor type, J	1.04	2.65	1.36
	AW228796	AW228796	ESTs, Weakly similar to Evi-5 [M.musculus]	1.01	2.65	1.05
	AI649011	AI649011	ESTs, Weakly similar to SMN_MOUSE SURVIVAL MOTOR NEURON PROTEIN [M.musculus]	1.37	2.65	1
	AI596862	AI596862	EST	-1.74	2.65	1.27
	Slc7a1	NM_007513	solute carrier family 7 (cationic amino acid transporter, y+ system), member 1	1.05	2.64	1.21
	Foxm1	NM_008021	forkhead box M1	1.04	2.64	1
	Dusp13	NM_013849	dual specificity phosphatase 13	1.06	2.64	1.26
	AV208412	AV208412	EST, Weakly similar to AF211864_1 leukocyte adhesion glycoprotein p150,95 alpha integrin subunit [M.musculus]	-1.28	2.64	1.32
	AI647629	AI647629	ESTs, Moderately similar to KIAA1345 protein [H.sapiens]	-1.05	2.64	1.24
	Stau1	NM_011490	staufen (RNA-binding protein) homolog 1 (Drosophila)	-1.07	2.63	1.06
	Map3k5	NM_008580	mitogen activated protein kinase kinase kinase 5	-1.04	2.63	1.52
	Dvl3	NM_007889	dishevelled 3, dsh homolog (Drosophila)	-1.05	2.63	1.2
	AW494757	AW494757	ESTs	-1.19	2.63	-1.15
	AW213978	AW213978	ESTs, Highly similar to AF091622_1 PHD finger protein 3 [H.sapiens]	1.18	2.63	1
	AI663792	AI663792	ESTs	1.13	2.63	1
	Nfya	NM_010913	nuclear transcription factor-Y alpha	1.05	2.62	1
	Klrc1	NM_010652	killer cell lectin-like receptor subfamily C, member 1	-1.29	2.62	1
	AV062970	AV062970	EST	1.06	2.62	1.28
	AV074688	AV074688	EST	1.2	2.61	1
	AV067885	AV067885	EST	-1.32	2.61	1.07
	Siat7b	NM_009180	sialyltransferase 7 ((alpha-N-acetylneuraminyl 2,3-beta-galactosyl-1,3)-N-acetyl galactosaminde alpha-2,6-sialyltransferase) B	1.09	2.6	-1.06
	Lip1	Z31689	lysosomal acid lipase 1	-1.38	2.6	1.19
	Cdkn2a	AF044336	cyclin-dependent kinase inhibitor 2A (p16, inhibits CDK4)	-1.23	2.6	1.34
	C80494	C80494	EST, Weakly similar to similar to beta-ketoacyl synthase [C.elegans]	-1.36	2.6	1.13
	Bcl2l	NM_009743	Bcl2-like	1.06	2.6	1
	Sp1	NM_013672	trans-acting transcription factor 1	1.25	2.59	1
	Sema4f	NM_011350	sema domain, immunoglobulin domain (Ig), TM domain, and short cytoplasmic domain	-1.05	2.59	1.13
	Fgf1	NM_010197	fibroblast growth factor 1	-1.18	2.59	1
	AV024404	AV024404	EST	-1.09	2.59	1.52
	Thy1	NM_009382	thymus cell antigen 1, theta	-1.04	2.58	1
	Hegfl	NM_010415	heparin binding epidermal growth factor-like growth factor	-1.04	2.58	1.1
	Fpr-rs2	NM_008039	formyl peptide receptor, related sequence 2	1.37	2.58	1
	BB023763	BB023763	ESTs, Moderately similar to AAK1_RAT 5'-AMP-ACTIVATED PROTEIN KINASE, CATALYTIC ALPHA-1 CHAIN [R.norvegicus]	-1.12	2.58	1.17
	AV071179	AV071179	ESTs	1.52	2.58	1
	AV004223	AV004223	EST	1.01	2.58	1
	AI593445	AI593445	ESTs	-1.83	2.58	1
	Ctcf	NM_007794	CCCTC-binding factor	1.32	2.57	1.15
	Bmx	NM_009759	BMX non-receptor tyrosine kinase	1.06	2.57	1.28
	Bcat1	NM_007532	branched chain aminotransferase 1, cytosolic	1.05	2.57	1
	AV068140	AV068140	EST	1.2	2.57	1.23
	Rel	NM_009044	reticuloendotheliosis oncogene	-1.6	2.56	1.24
	AV078670	AV078670	ESTs	1.89	2.56	1
	AV077263	AV077263	EST	2.08	2.56	1
	AV065496	AV065496	EST	-1.05	2.56	1
	antigen, B-cell receptor	L43567	Mus musculus antigen, B-cell receptor gene, complete cds	-1.3	2.56	1.2
	Xpa	NM_011728	xeroderma pigmentosum, complementation group A	1.17	2.55	1.12
	Defcr-rs12	NM_007846	defensin related cryptdin, related sequence 12	-1.03	2.55	1.24
	AV077935	AV077935	EST	1.29	2.55	1
	AV027535	AV027535	EST	1.17	2.55	1.3
	Tm4sf6	NM_019656	transmembrane 4 superfamily member 6	-1.03	2.54	1.1
	Thrb	NM_009380	thyroid hormone receptor beta	-1.21	2.54	1
	M20985	M20985	Mouse MHC class I H2-Qa-Mb1 gene, complete cds	-1.3	2.54	1
	Hk1	NM_010438	hexokinase 1	-1.23	2.54	1.21
	BE948754	BE948754	ESTs, Weakly similar to heat shock protein hsp40-3 [M.musculus]	1.35	2.54	1.28
	AI591636	AI591636	ESTs	1.29	2.54	1.2
	AI326003	AI326003	EST	-1.08	2.54	1
	Vdr	NM_009504	vitamin D receptor	1.13	2.53	1.23
	Mgat3	NM_010795	mannoside acetyl glucosaminyltransferase 3	1.2	2.53	1.1
	Gk-rs2	NM_010294	glucokinase activity, related sequence 2	-1.9	2.53	1
	D7Ertd743e	AI957298	DNA segment, Chr 7, ERATO Doi 743, expressed	1.2	2.53	1
	AI553564	AI553564	ESTs, Moderately similar to lymphocyte specific formin related protein [M.musculus]	-1.16	2.53	1
	Zfp101	NM_009542	zinc finger protein 101	1.02	2.52	1
	Oazi	NM_018745	ornithine decarboxylase antizyme inhibitor	-1.04	2.52	-1.05
	Itgb1bp2	NM_013712	integrin beta 1 binding protein 2	1.39	2.52	1
	Gpr83	NM_010287	G protein-coupled receptor 83	-1.16	2.52	1.24
	BE634470	BE634470	ESTs, Highly similar to U63408_1 MRVI1a protein [M.musculus]	-1.02	2.52	1
	AW260276	AW260276	ESTs	1.32	2.52	1.28
	AV075753	AV075753	EST	-1.2	2.52	1
	AI662562	AI662562	EST	1.29	2.52	1
	Sox17	NM_011441	SRY-box containing gene 17	1.02	2.51	1
	Fpr-rs3	NM_008040	formyl peptide receptor, related sequence 3	-1.11	2.51	1
	F12	NM_021489	coagulation factor XII (Hageman factor)	-1.1	2.51	1
	Anxa4	NM_013471	annexin A4	1.09	2.51	-1.25
	Tsbp	NM_009431	TPR-containing, SH2-binding phosphoprotein	1.35	2.5	1
	Abcc6	AF213389	ATP-binding cassette, sub-family C (CFTR/MRP), member 6	1.05	2.5	-1.03
	Fxr1h	X90875	fragile X mental retardation gene, autosomal homolog	1.01	2.49	1.03
	Cmar	NM_020612	cell matrix adhesion regulator	-1.23	2.49	1.31
	Supt5h	U88539	suppressor of Ty 5 homolog (S. cerevisiae)	1.06	2.48	1.12
	Pou2f3	NM_011139	POU domain, class 2, transcription factor 3	-1.36	2.48	1
	Fgf2	NM_008006	fibroblast growth factor 2	-1.74	2.48	1
	Crhr2	NM_009953	corticotropin releasing hormone receptor 2	-1.06	2.48	1
	AW610772	AW610772	ESTs, Moderately similar to AF161427_1 HSPC309 [H.sapiens]	1.02	2.48	-1.01
	AV228217	AV228217	EST	1.04	2.48	1.27
	AI649123	AI649123	EST	-1.02	2.48	1.18
	Zfp260	NM_011981	zinc finger protein 260	-1.17	2.47	1
	Pkcb	NM_008855	protein kinase C, beta	-1.08	2.47	1
	AV066594	AV066594	EST	1.09	2.47	1.2
	ArsA	AF039405	Mus musculus arsenite-translocating ATPase (ArsA) mRNA, complete cds	-1.11	2.47	1.22
	AI561589	AI561589	ESTs	-1.13	2.47	1
	Ly9	NM_008534	lymphocyte antigen 9	-1.08	2.46	1.13
	Ltc4s	NM_008521	leukotriene C4 synthase	-1.01	2.46	1
	Stip1	U27830	stress-induced phosphoprotein 1	-1.54	2.45	-1.06
	Map3k2	NM_011946	mitogen activated protein kinase kinase kinase 2	1.2	2.45	1.2
	AV027783	AV027783	EST	1.06	2.45	1.63
	Mapk14	NM_011951	mitogen activated protein kinase 14	-1.24	2.44	-1.06
	Grid2	NM_008167	glutamate receptor, ionotropic, delta 2	1.12	2.44	1.6
	AI504267	AI504267	ESTs, Moderately similar to RelA associated inhibitor [H.sapiens]	1.14	2.44	1.55
	Acvrl1	NM_009612	activin A receptor, type II-like 1	-1.1	2.44	1.19
	Nfkbie	NM_008690	nuclear factor of kappa light polypeptide gene enhancer in B-cells inhibitor, epsilon	-1.08	2.43	-1
	AV063487	AV063487	EST	1.05	2.43	1
	Jak3	NM_010589	Janus kinase 3	-1.42	2.42	1
	Hsf1	X61753	heat shock factor 1	-1.02	2.42	1.11
	AI790496	AI790496	ESTs	1.19	2.42	1
	Tnfaip2	NM_009396	tumor necrosis factor, alpha-induced protein 2	1.22	2.41	1
	Tnfsf11	NM_011613	tumor necrosis factor (ligand) superfamily, member 11	-1.12	2.4	1
	Ptpn21	NM_011877	protein tyrosine phosphatase, non-receptor type 21	1.24	2.4	1
	Ifna9	NM_010507	interferon alpha family, gene 9	-1.35	2.4	1
	Erbin-pending	AF263743	Erbb2 interacting protein	1.11	2.4	1
	BE980376	BE980376	ESTs, Weakly similar to UBIQUITIN-CONJUGATING ENZYME E2-25 KD [Bos taurus]	-1.14	2.4	1
	AI662503	AI662503	EST	1.1	2.4	1
	Timp3	NM_011595	tissue inhibitor of metalloproteinase 3	-1.05	2.39	1.08
	Cmkbr1	NM_009912	chemokine (C-C) receptor 1	-1.01	2.39	1.6
	C5r1	NM_007577	complement component 5, receptor 1	1.19	2.39	1.19
	Arnt	NM_009709	aryl hydrocarbon receptor nuclear translocator	-1.13	2.39	1
	antigen, B-cell receptor	L43568	Mus musculus antigen, B-cell receptor gene, complete cds	1.09	2.39	-1.23
	Zfp148	NM_011749	zinc finger protein 148	-1.19	2.38	1
	Srms	NM_011481	src-related kinase lacking C-terminal regulatory tyrosine and N-terminal myristylation sites	1.14	2.38	1
	Gabra1	NM_010250	gamma-aminobutyric acid (GABA-A) receptor, subunit alpha 1	-1.65	2.38	1
	Fxyd7	AW490223	FXYD domain-containing ion transport regulator 7	-1.31	2.38	1
	Fut4	NM_010242	fucosyltransferase 4	1.29	2.38	1.26
	AV271935	AV271935	EST, Moderately similar to homeodomain-interacting protein kinase 1 [M.musculus]	1.1	2.38	1.08
	AV107615	AV107615	EST	1	2.38	1.3
	AI875734	AI875734	EST	1.03	2.38	1.34
	Tcf7l2	NM_009333	transcription factor 7-like 2	2.11	2.37	1
	H2-M2	M26156	histocompatibility 2, M region locus 2	1.96	2.37	1
	Csf2	X03019	colony stimulating factor 2 (granulocyte-macrophage)	-1.09	2.37	1
	AV027748	AV027748	EST	1.04	2.37	1.42
	AI788642	AI788642	EST	1.96	2.37	1
	AI666426	AI666426	ESTs	-1.07	2.37	1
	Pdgfrb	NM_008809	platelet derived growth factor receptor, beta polypeptide	1.44	2.36	1.45
	Fadd	NM_010175	Fas-associating protein with death domain	-1.06	2.36	1
	Crnr5	AB008180	cadherin-related neuronal receptor 5	-1.03	2.36	1
	BF226910	BF226910	ESTs, Weakly similar to AF155103_1 NY-REN-25 antigen [H.sapiens]	1	2.36	1.09
	AV066776	AV066776	EST	1.45	2.36	1
	AI596854	AI596854	ESTs	1.17	2.36	1.34
	Mpl	NM_010823	myeloproliferative leukemia virus oncogene	1.02	2.35	1.24
	Il17	NM_010552	interleukin 17	1.37	2.35	1.38
	Tdgf1	NM_011562	teratocarcinoma-derived growth factor	-1.08	2.34	1
	Rock1	NM_009071	Rho-associated coiled-coil forming kinase 1	-1.32	2.34	1
	Plau	NM_008873	plasminogen activator, urokinase	-1.21	2.34	1
	Pci	NM_008785	protein C inhibitor	1.22	2.34	1
	Fgfr4	NM_008011	fibroblast growth factor receptor 4	-1.1	2.34	1
	Fap	NM_007986	fibroblast activation protein	1.03	2.34	1
	Dfy	NM_010045	Duffy blood group	-1.04	2.34	1.35
	AV065751	AV065751	ESTs	-1.14	2.34	1.22
	AV026968	AV026968	EST	-1.03	2.34	1
	AV025573	AV025573	EST	-1.59	2.34	1.39
	AV000664	AV000664	ESTs	1.04	2.34	1
	AI462266	AI462266	ESTs, Weakly similar to A55929 zinc finger protein nocA - fruit fly [D.melanogaster]	1.05	2.34	1.2
	Dll1	NM_007865	delta-like 1 homolog (Drosophila)	1.35	2.33	1.33
	BE851994	BE851994	ESTs, Weakly similar to coxsackie and adenovirus receptor homologue [M.musculus]	1.32	2.33	1
	AW413620	AW413620	Mus musculus glucocorticoid-induced gene 1 mRNA, complete cds	-1.11	2.33	1.18
	AW047960	AW047960	ESTs, Highly similar to G protein-coupled receptor kinase-associated ADP ribosylation factor GTPase-activating protein [R.norvegicus]	1.17	2.33	1
	AV069604	AV069604	EST	1.35	2.33	1
	AI747071	AI747071	ESTs	1.45	2.33	1
	AI666279	AI666279	ESTs	1.23	2.33	1
	D4Ertd314e	AI255277	DNA segment, Chr 4, ERATO Doi 314, expressed	1.03	2.32	1
	D10Ertd667e	BE980530	DNA segment, Chr 10, ERATO Doi 667, expressed	-1.02	2.32	-1.05
	AV272851	AV272851	ESTs, Moderately similar to AAK1_RAT 5'-AMP-ACTIVATED PROTEIN KINASE, CATALYTIC ALPHA-1 CHAIN [R.norvegicus]	-1.1	2.32	1
	AV002358	AV002358	ESTs	-1.86	2.32	1
	AV001744	AV001744	EST	-1.56	2.32	1
	AI647998	AI647998	ESTs	1.58	2.32	1
	AI596861	AI596861	EST	1.18	2.32	1.27
	Zfp118	NM_013843	Zinc finger protein 118	1.01	2.31	1
	Rrh	NM_009102	retinal pigment epithelium derived rhodopsin homolog	-1.09	2.31	1.25
	Pacsin1	NM_011861	protein kinase C and casein kinase substrate in neurons 1	1.23	2.31	1.02
	Mtnr1a	NM_008639	melatonin receptor 1A	1.07	2.31	1
	Mapk8ip3	NM_013931	mitogen-activated protein kinase 8 interacting protein 3	1.03	2.31	-1.06
	Fut10-pending	NM_019934	fucosyltransferase 10	1.09	2.31	1
	Crnr3	AB008178	cadherin-related neuronal receptor 3	1.07	2.31	1.17
	C1qa	NM_007572	complement component 1, q subcomponent, alpha polypeptide	-1.13	2.31	-1.39
	Bid3	NM_007545	BH3 interacting (with BCL2 family) domain, apoptosis agonist	-1.01	2.31	1
	AV025841	AV025841	ESTs	1.17	2.31	1
	Gabra6	NM_008068	gamma-aminobutyric acid (GABA-A) receptor, subunit alpha 6	-2.17	2.3	1
	Col4a4	AF169388	procollagen, type IV, alpha 4	1.3	2.3	1
	Bim	NM_009754	Bcl2 interacting mediator of cell death	1.26	2.3	1.45
	AW987433	AW987433	ESTs, Weakly similar to CG11990 gene product [D.melanogaster]	1.52	2.3	1
	AV064908	AV064908	EST	1.46	2.3	-1.18
	Pla2g1br	NM_008867	phospholipase A2, group IB, pancreas, receptor	-1.03	2.29	1
	Hsp70-1	M35021	heat shock protein, 70 kDa 1	-2.51	2.29	1.31
	Gdnf	NM_010275	glial cell line derived neurotrophic factor	1.13	2.29	1
	Gabra2	NM_008066	gamma-aminobutyric acid (GABA-A) receptor, subunit alpha 2	1.7	2.29	1
	Crnr8	AB008183	cadherin-related neuronal receptor 8	1.14	2.29	1
	AI746453	AI746453	EST	1.13	2.29	1
	Tnfsf5	NM_011616	tumor necrosis factor (ligand) superfamily, member 5	-1	2.28	1.09
	Rab3a	NM_009001	RAB3A, member RAS oncogene family	-1.07	2.28	1
	Ptgfr	NM_008966	prostaglandin F receptor	1.62	2.28	1
	Gab2	NM_010248	growth factor receptor bound protein 2-associated protein 2	-1.01	2.28	1.27
	Casp12	NM_009808	caspase 12	1.26	2.28	1
	AI551429	AI551429	EST, Weakly similar to JQ1058 DNA-binding protein - mouse [M.musculus]	-1.02	2.28	1
	Zfx1a	NM_011546	zinc finger homeobox 1a	1.19	2.27	1.3
	Mapk7	NM_011841	mitogen-activated protein kinase 7	1.22	2.27	1
	Itgav	NM_008402	integrin alpha V (Cd51)	1.22	2.27	1
	Foxd3	NM_010425	forkhead box D3	-1.17	2.27	1
	AV027073	AV027073	EST	1.91	2.27	1
	Znfn1a4	NM_011772	zinc finger protein, subfamily 1A, 4	-1.18	2.26	1.07
	Ppyr1	NM_008919	pancreatic polypeptide receptor 1	-1.03	2.26	1.4
	MuIFN-alpha-A	M28587	Mouse alpha leukocyte interferon gene, complete cds	-1.04	2.26	-1.07
	l-gicerin/MUC18	AB035508	Mus musculus mRNA for s-gicerin/MUC18, complete cds	1.02	2.26	1.23
	Gpx3	NM_008161	glutathione peroxidase 3	-1.02	2.26	1.21
	AV267972	AV267972	EST, Weakly similar to AF188297_1 TGF-beta receptor binding protein [M.musculus]	1.87	2.26	1
	LOC57280	NM_020521	pheromone receptor M21	-2.32	2.25	1
	Htr3a	NM_013561	5-hydroxytryptamine (serotonin) receptor 3A	-1.11	2.25	1.16
	BE986772	BE986772	ESTs, Highly similar to AF207600_1 ethanolamine kinase [H.sapiens]	1.06	2.25	1.29
	AV118740	AV118740	ESTs	1.43	2.25	1.3
	AV075471	AV075471	EST	1.01	2.25	1
	AV025132	AV025132	ESTs	-1.32	2.25	1.35
	AI605395	AI605395	EST	-1.09	2.25	1.23
	AI115234	AI115234	ESTs	-1.13	2.25	1
	Adora2b	NM_007413	adenosine A2b receptor	-1.25	2.25	1
	Sp4	NM_009239	trans-acting transcription factor 4	1.06	2.24	1
	Slc7a11	NM_011990	solute carrier family 7 (cationic amino acid, transporter, y+ system), member 11	1.09	2.24	1.33
	Ror1	NM_013845	receptor tyrosine kinase-like orphan receptor 1	-1.3	2.24	1.55
	Pafah1b1	NM_013625	platelet-activating factor acetylhydrolase, isoform 1b, beta1 subunit	1.15	2.24	-1.19
	Mssk1	NM_019684	muscle-specific serine kinase 1	1.18	2.24	1
	Hras1	NM_008284	Harvey rat sarcoma virus oncogene	-1.06	2.24	-1.1
	AK008669	AK008669	Mus musculus adult male stomach cDNA, RIKEN full-length enriched library, clone:2210008F06, full insert sequence.	-1.02	2.24	1
	AI853076	AI853076	ESTs, Highly similar to unnamed protein product [H.sapiens]	1.24	2.24	1
	AI661654	AI661654	ESTs	-1.36	2.24	1
	Styx	NM_019637	phosphoserine/threonine/tyrosine interaction protein	1.07	2.23	1
	Gcdp	NM_008098	granule cell differentiation protein	1.05	2.23	1.22
	Chrna7	NM_007390	cholinergic receptor, nicotinic, alpha polypeptide 7	1.1	2.23	1
	AW124209	AW124209	ESTs, Weakly similar to AF118637_1 feline leukemia virus subgroup C receptor FLVCR [H.sapiens]	-1.03	2.23	1
	AV227610	AV227610	EST	1.18	2.23	1.11
	AV080374	AV080374	EST	-1.41	2.23	1
	AV074042	AV074042	EST	1.23	2.23	-1.19
	AV023830	AV023830	ESTs	1.27	2.23	1
	AI666413	AI666413	ESTs	-1.3	2.23	1
	Trhr	NM_013696	thyrotropin releasing hormone receptor	1.26	2.22	1
	Ptpn8	NM_008979	protein tyrosine phosphatase, non-receptor type 8	-1.25	2.22	1
	Ifng	M28621	interferon gamma	-1.25	2.22	1
	Fpr-rs4	NM_008041	formyl peptide receptor, related sequence 4	-1.15	2.22	1
	Erbb3	AF059175	avian erythroblastosis oncogene B 3	-1.25	2.22	1
	Csnk	NM_007786	casein kappa	-1.06	2.22	1
	AV378698	AV378698	ESTs, Weakly similar to anti-Fas-induced apoptosis [H.sapiens]	-1.04	2.22	1
	AV337405	AV337405	ESTs, Weakly similar to JC5430 transcription elongation factor S-II-T1, testis-specific - mouse [M.musculus]	1.25	2.22	1
	AI850414	AI850414	ESTs	1.53	2.22	1.27
	AI506822	AI506822	ESTs	1.18	2.22	1
	Msh2	NM_008628	mutS homolog 2 (E. coli)	-1.19	2.21	1
	Igh-Ia	NM_020523	immunoglobulin heavy chain Ia	1.06	2.21	1
	Hus1	NM_008316	Hus1 homolog (S. pombe)	1.2	2.21	1
	Bmpr1a	NM_009758	bone morphogenetic protein receptor, type 1A	-1.16	2.21	-1.31
	AV092959	AV092959	ESTs, Weakly similar to high affinity immunoglobulin gamma Fc receptor I [M.musculus]	1.14	2.21	1
	AI790255	AI790255	ESTs	1.41	2.21	1
	Agtrl1	NM_011784	angiotensin receptor-like 1	1	2.21	1
	Vipr1	NM_011703	vasoactive intestinal peptide receptor 1	1.15	2.2	1
	Ptpn14	NM_008976	protein tyrosine phosphatase, non-receptor type 14	-1.03	2.2	1.26
	Lmx1b	NM_010725	LIM homeobox transcription factor 1 beta	1.12	2.2	1
	Il10rb	NM_008349	interleukin 10 receptor, beta	-1.1	2.2	1.09
	Fmnl	NM_019679	formin-like	-1.01	2.2	1
	Dyrk1b	NM_010092	dual-specificity tyrosine-(Y)-phosphorylation regulated kinase 1b	-1.04	2.2	1.46
	D15Ertd417e	C85667	DNA segment, Chr 15, ERATO Doi 417, expressed	-1.11	2.2	1.11
	Adrb2	X15643	adrenergic receptor, beta 2	1.12	2.2	1
	Adam2	U38806	a disintegrin and metalloprotease domain 2	1.14	2.2	1.29
	Tlr6	NM_011604	toll-like receptor 6	-1.05	2.19	1
	Mpa2	NM_008620	macrophage activation 2	1.15	2.19	-1.03
	Lyl1	NM_008535	lymphoblastomic leukemia	-1.28	2.19	1
	H2-Ab1	NM_010379	histocompatibility 2, class II antigen A, beta 1	-1.55	2.19	-1.63
	Csng	NM_007785	casein gamma	1.53	2.19	1
	BF018626	BF018626	ESTs, Highly similar to NEDD-4 PROTEIN [Homo sapiens]	1.04	2.19	-1.08
	AV040042	AV040042	ESTs, Moderately similar to adhesion protein RA175C [M.musculus]	1.49	2.19	1.37
	AV003810	AV003810	EST	1.7	2.19	-1.13
	AI666354	AI666354	ESTs	-1.46	2.19	1
	AI662752	AI662752	ESTs	-1.01	2.19	1
	AI661362	AI661362	ESTs	-1.27	2.19	1
	Rad53-pending	NM_016681	protein kinase Chk2	1.14	2.18	1
	Psmd8	AI789730	proteasome (prosome, macropain) 26S subunit, non-ATPase, 8	-1.03	2.18	-1.07
	IgG	Z22111	M.domesticus IgG variable region	-1.14	2.18	-1.02
	BB462150	BB462150	ESTs, Moderately similar to FES_MOUSE PROTO-ONCOGENE TYROSINE-PROTEIN KINASE FES/FPS [M.musculus]	1.14	2.18	1.07
	AV066587	AV066587	ESTs, Highly similar to AF182293_1 U6 snRNA-associated Sm-like protein LSm7 [H.sapiens]	1.74	2.18	1.05
	Adcyap1r1	NM_007407	adenylate cyclase activating polypeptide 1 receptor 1	-1.08	2.18	1
	Zfp92	NM_009566	zinc finger protein 92	-1.13	2.17	-1.6
	Ptprl	NM_011214	protein tyrosine phosphatase, receptor type, L	1.03	2.17	1.11
	Nsdhl	NM_010941	NAD(P) dependent steroid dehydrogenase-like	-1.19	2.17	1
	Nmbr	NM_008703	neuromedin B receptor	-1.52	2.17	1.21
	Chk	NM_013490	choline kinase	1.22	2.17	1.17
	AV282886	AV282886	ESTs, Highly similar to AF155511_1 KX antigen [M.musculus]	-1.01	2.17	1
	AV010999	AV010999	ESTs	1.12	2.17	1
	AI662515	AI662515	ESTs	-1.04	2.17	1
	AI661290	AI661290	EST	1.4	2.17	1
	Fgf14	NM_010201	fibroblast growth factor 14	-1.19	2.16	1
	Cd3d	NM_013487	CD3 antigen, delta polypeptide	1.33	2.16	1
	AW046263	AW046263	ESTs, Highly similar to putative dimethyladenosine transferase [H.sapiens]	-1.27	2.16	1.31
	AV000030	AV000030	EST	1.03	2.16	1
	Angrp	NM_007449	angiogenin related protein	-1.19	2.16	1.57
	AI552547	AI552547	ESTs	1.15	2.16	1
	Cryz	S70056	crystallin, zeta	1.19	2.15	1
	Tnfsf7	NM_011617	tumor necrosis factor (ligand) superfamily, member 7	-1.17	2.14	1
	LOC57281	NM_020522	pheromone receptor M24	1.11	2.14	1
	Gpr66	NM_010341	G protein-coupled receptor 66	1.1	2.14	1.1
	AV224004	AV224004	EST, Moderately similar to IL1S_MOUSE INTERLEUKIN-1 RECEPTOR, TYPE II PRECURSOR [M.musculus]	-3.12	2.14	1.1
	Atp6l	NM_009729	ATPase, H+ transporting, lysosomal (vacuolar proton pump) 16kD	1.07	2.14	-1.07
	Zfp292	NM_013889	zinc finger protein 292	1.04	2.13	1
	Zfp29	NM_009553	zinc finger protein 29	-1.15	2.13	1.22
	Slc7a2	NM_007514	solute carrier family 7 (cationic amino acid transporter, y+ system), member 2	-1.02	2.13	1
	Chrna1	NM_007389	cholinergic receptor, nicotinic, alpha polypeptide 1 (muscle)	-1.18	2.13	1.18
	AW494322	AW494322	ESTs, Weakly similar to HYPOTHETICAL 12.3 KD PROTEIN ZK945.8 IN CHROMOSOME II [Caenorhabditis elegans]	-1.12	2.13	-1.03
	AV026399	AV026399	ESTs	-1.21	2.13	1
	AV003153	AV003153	EST	1.29	2.13	1.22
	Zfp37	NM_009554	zinc finger protein 37	1.02	2.12	1.15
	Vtn	NM_011707	vitronectin	1.23	2.12	-1.47
	Sall2	NM_015772	sal-like 2 (Drosophila)	1.81	2.12	1
	Nm23M4	NM_019731	nucleoside diphosphate kinase (nm23-M4)	1.22	2.12	-1.02
	Gpcr13	AF108020	G-protein coupled receptor 13	1.32	2.12	1
	Bdkrb2	NM_009747	bradykinin receptor, beta 2	1.18	2.12	1.22
	AV227554	AV227554	EST	-1.1	2.12	-1.26
	AV073015	AV073015	EST	1.07	2.12	1
	AV008857	AV008857	ESTs, Moderately similar to MINK_MOUSE ISK SLOW VOLTAGE-GATED POTASSIUM CHANNEL PROTEIN [M.musculus]	1.1	2.12	1
	AI840893	AI840893	ESTs, Weakly similar to G protein-coupled receptor G2A [M.musculus]	1.17	2.12	1.02
	AI648015	AI648015	EST	-1.73	2.12	1.13
	Usp9x	NM_009481	ubiquitin specific protease 9, X chromosome	1.33	2.11	1
	Stx3	D29797	syntaxin 3	-1.13	2.11	1
	Ifna7	NM_008334	interferon alpha family, gene 7	-1.04	2.11	1
	Cd7	NM_009854	CD7 antigen	-1.07	2.11	1
	AV227539	AV227539	EST	1.26	2.11	1
	AI874987	AI874987	ul27h09.x1 Sugano mouse kidney mkia Mus musculus cDNA clone IMAGE:2099585 3', mRNA sequence.	-1.27	2.11	1
	AI303681	AI303681	EST	-1.18	2.11	1
	AA516845	AA516845	ESTs, Highly similar to putative G-binding protein [H.sapiens]	-1.07	2.11	1
	Rbpsuhl	NM_009036	recombining binding protein suppressor of hairless-like (Drosophila)	1.1	2.1	1
	Klf12	NM_010636	Kruppel-like factor 12	-1.09	2.1	1
	Chrna4	NM_015730	cholinergic receptor, nicotinic, alpha polypeptide 4	-1.27	2.1	1
	AV227643	AV227643	EST	1.35	2.1	1.34
	AV071521	AV071521	ESTs, Highly similar to AF152961_1 chromatin-specific transcription elongation factor FACT 140 kDa subunit [H.sapiens]	-1.07	2.1	1
	AI788962	AI788962	EST	1.15	2.1	1
	AF203914	AF203914	Mus musculus direct IAP binding protein with low PI mRNA, complete cds	-1	2.1	-1.2
	Tcp1-rs1	M35797	t-complex protein 1, related sequence 1	-1.07	2.09	1
	Rad50	NM_009012	RAD50 homolog (S. cerevisiae)	1.15	2.09	-1
	Ptk6	NM_009184	protein tyrosine kinase 6	-1.34	2.09	1.22
	Olig2	NM_016967	oligodendrocyte transcription factor 2	-1.07	2.09	1
	Gria2	NM_013540	glutamate receptor, ionotropic, AMPA2 (alpha 2)	1.84	2.09	1
	BE956450	BE956450	ESTs, Weakly similar to RSU1_MOUSE RAS SUPPRESSOR PROTEIN 1 [M.musculus]	1.05	2.09	1
	BE553940	BE553940	ESTs, Moderately similar to ZINC FINGER PROTEIN MFG1 [Mus musculus]	-1.14	2.09	1.02
	AW048167	AW048167	ESTs, Weakly similar to Ca+/Calmodulin-dependent protein kinase kinase beta [R.norvegicus]	1.36	2.09	1
	Acvr1b	NM_007395	activin A receptor, type 1B	-1.05	2.09	1.06
	Slc27a2	NM_011978	solute carrier family 27 (fatty acid transporter), member 2	1.22	2.08	1.33
	Osp94	NM_011020	osmotic stress protein 94 kDa	-1.25	2.08	1.22
	Drd3	NM_007877	dopamine receptor 3	-1.21	2.08	1
	Ctsm	AF202528	cathepsin M	-1.17	2.08	1
	Crnr7	AB008182	cadherin-related neuronal receptor 7	1.02	2.08	1
	Pgk2	M17299	phosphoglycerate kinase 2	-1.12	2.07	1.28
	Itga3	NM_013565	integrin alpha 3 (Cd49c)	1.18	2.07	1.16
	Insr	NM_010568	insulin receptor	-1.15	2.07	1
	Igfbp5	NM_010518	insulin-like growth factor binding protein 5	-1.14	2.07	-1.06
	Beta3gnt-pending	NM_016888	beta-1,3-N-acetylglucosaminyltransferase 1	1.25	2.07	1.21
	AV079446	AV079446	EST	-2.28	2.07	-1.56
	AV078193	AV078193	EST	1.58	2.07	1.23
	AV061968	AV061968	EST	-1.11	2.07	1.13
	AV003702	AV003702	EST	1.09	2.07	1.55
	AI662827	AI662827	EST	-1.12	2.07	1
	Tieg	NM_013692	TGFB inducible early growth response	1.01	2.06	1.17
	Tcfap2c	NM_009335	transcription factor AP-2, gamma	1.86	2.06	1
	Pvs	NM_008990	poliovirus sensitivity	1.03	2.06	1
	Hoxa3	Y11717	homeo box A3	1.35	2.06	1
	BE993118	BE993118	ESTs	1.26	2.06	1
	BE852540	BE852540	ESTs, Highly similar to DUS6_RAT DUAL SPECIFICITY PROTEIN PHOSPHATASE 6 [R.norvegicus]	1.69	2.06	1
	AI662757	AI662757	EST	-1.16	2.06	1
	AI506695	AI506695	ESTs	1.53	2.06	1
	Tcf1	NM_009327	transcription factor 1	1.59	2.05	1
	Htr5a	NM_008314	5-hydroxytryptamine (serotonin) receptor 5A	-1.02	2.05	1.11
	Ccr4	U70139	carbon catabolite repression 4 homolog (S. cerevisiae)	-1	2.05	1
	BE947692	BE947692	ESTs, Weakly similar to T00343 hypothetical protein KIAA0584 - human [H.sapiens]	1.1	2.05	1.03
	AV073891	AV073891	ESTs	1.51	2.05	1.52
	AI593438	AI593438	ESTs	1	2.05	1.29
	Spip	NM_013674	Sfpi1/PU.1 interaction partner	1.32	2.04	1
	LOC58998	AF195833	nectin-3 alpha	-1.01	2.04	1.12
	Ca150-pending	NM_019512	coactivator of 150 kD	-1.11	2.04	1
	AV227918	AV227918	EST	1.2	2.04	1.23
	AV076026	AV076026	EST	1.06	2.04	-1.09
	AV003232	AV003232	EST	-1.38	2.04	1.28
	AI643812	AI643812	ESTs, Moderately similar to AF264717_1 FYVE domain-containing dual specificity protein phosphatase FYVE-DSP2 [H.sapiens]	-1.01	2.04	1.35
	Sema3e	NM_011348	sema domain, immunoglobulin domain (Ig), short basic domain, secreted, (semaphorin) 3E	1.09	2.03	1
	AV065754	AV065754	EST	-1.4	2.03	1
	AV000875	AV000875	ESTs	-1.33	2.03	1
	Tnfsf4	NM_009452	tumor necrosis factor (ligand) superfamily, member 4	1.29	2.02	1.24
	Skp2	NM_013787	S-phase kinase-associated protein 2 (p45)	1.12	2.02	1
	Ptger1	NM_013641	prostaglandin E receptor 1 (subtype EP1), 42kD	-1.25	2.02	1.23
	M86750	M86750	Mouse Ig H-chain gene variable region, complete cds	-1.01	2.02	1
	Lepr	NM_010704	leptin receptor	1.14	2.02	1
	IgA V-D-J-heavy chain	X94422	M.musculus mRNA (1F6) for IgA V-D-J-heavy chain	1.54	2.02	1
	Hand1	NM_008213	heart and neural crest derivatives expressed transcript 1	1.2	2.02	-1.01
	AW488176	AW488176	ESTs, Weakly similar to JAK3_MOUSE TYROSINE-PROTEIN KINASE JAK3 [M.musculus]	1.35	2.02	1
	AV073517	AV073517	EST	1.17	2.02	-1.19
	AI326079	AI326079	ESTs, Highly similar to NADH-UBIQUINONE OXIDOREDUCTASE 39 KD SUBUNIT PRECURSOR [Bos taurus]	1.12	2.02	1
	Acvr2	NM_007396	activin receptor IIA	1.08	2.02	1.15
	Ptn	D90225	pleiotrophin	1.11	2.01	1
	BF021082	BF021082	ESTs, Highly similar to FARNESYL PYROPHOSPHATE SYNTHETASE [Rattus norvegicus]	-1.34	2.01	-1.29
	BB283966	BB283966	ESTs, Highly similar to AF173003_1 apoptosis regulator [H.sapiens]	1.05	2.01	1.12
	AW411835	AW411835	ESTs	-1.19	2.01	1
	AW047204	AW047204	ESTs, Highly similar to AF214114_1 breast carcinoma-associated antigen BCAA [H.sapiens]	1.07	2.01	1.27
	AV025377	AV025377	ESTs	1.31	2.01	1
	AI875427	AI875427	ESTs	-1.15	2.01	1
	AI642661	AI642661	ESTs, Highly similar to AF168362_1 protein associating with small stress protein PASS1 [R.norvegicus]	-1.08	2.01	-1.14
	AI550410	AI550410	ESTs	1.49	2.01	1
	Zfp93	NM_009567	zinc finger protein 93	-1.04	2	1.1
	Sema3b	NM_009153	sema domain, immunoglobulin domain (Ig), short basic domain, secreted, (semaphorin) 3B	-1.05	2	1.02
	Scamp3	NM_011886	secretory carrier membrane protein 3	-1.39	2	1.06
	Rab7	NM_009005	RAB7, member RAS oncogene family	1.22	2	1.18
	Pla2g2a	NM_011108	phospholipase A2, group IIA (platelets, synovial fluid)	1.36	2	1
	Mc2r	NM_008560	melanocortin 2 receptor	-1.08	2	1.12
	Lag3	NM_008479	lymphocyte-activation gene 3	1.17	2	1
	Hnf4	NM_008261	hepatic nuclear factor 4	-1	2	1
	BE987673	BE987673	ESTs, Weakly similar to orphan G protein-coupled receptor FEX [M.musculus]	-1.07	2	1.3
	BB493695	BB493695	ESTs	-1.36	2	1
	AW475942	AW475942	ESTs, Weakly similar to zinc finger protein 95 [M.musculus]	-1.1	2	1.27
	AV063450	AV063450	EST	1.03	2	1
	AV062550	AV062550	EST	1.61	2	1.35
	AV003265	AV003265	EST	-1.51	2	1.21
	AI642775	AI642775	ESTs	1.15	2	1.09
	LOC55933	NM_018743	putative lysophosphatidic acid acyltransferase	-1.1	1.99	1.12
	Crnr4	AB008179	cadherin-related neuronal receptor 4	1.11	1.99	1
	Col4a3	NM_007734	procollagen, type IV, alpha 3	-1.07	1.99	1.32
	BE949793	BE949793	ESTs, Moderately similar to AF161382_1 HSPC264 [H.sapiens]	-1.02	1.99	-1.32
	Aatk	NM_007377	apoptosis-associated tyrosine kinase	-1.09	1.99	1
	utrophin	Y12229	M.musculus mRNA for utrophin.	1.25	1.98	1
	Slc27a3	AF072758	solute carrier family 27 (fatty acid transporter), member 3	1.17	1.98	1
	Siat7e	NM_012028	sialyltransferase 7 ((alpha-N-acetylneuraminyl 2,3-betagalactosyl-1,3)-N-acetyl galactosaminide alpha-2,6-sialyltransferase) E	-1.31	1.98	1
	BF456243	BF456243	ESTs, Moderately similar to SAS_HUMAN SARCOMA AMPLIFIED SEQUENCE [H.sapiens]	-1	1.98	-1.04
	AV081368	AV081368	EST	1.12	1.98	-1.02
	AV069488	AV069488	EST	-1.2	1.98	1
	AV067094	AV067094	EST	-1.15	1.98	1.23
	AV000954	AV000954	ESTs	1.69	1.98	1
	AF059029	AF059029	Mus musculus calcium/calmodulin-dependent protein kinase II delta mRNA, partial cds	-1.11	1.98	1.16
	Srf	NM_020493	serum response factor	-1	1.97	1.09
	Sema3c	NM_013657	sema domain, immunoglobulin domain (Ig), short basic domain, secreted, (semaphorin) 3C	-1.15	1.97	1
	Out	AF142405	Mus musculus basic helix-loop-helix transcription factor OUT (Out) mRNA, complete cds	-1.17	1.97	-1.1
	Krt1-13	NM_010662	keratin complex 1, acidic, gene 13	1.25	1.97	1.32
	Insrr	NM_011832	insulin receptor-related receptor	-1.25	1.97	1.15
	Elf4	NM_019680	E74-like factor 4 (ets domain transcription factor)	-1.07	1.97	1.25
	BF228228	BF228228	ESTs, Weakly similar to FGFR1 oncogene partner [H.sapiens]	1.16	1.97	1.02
	AV077337	AV077337	EST	-2.28	1.97	-1.56
	AV075508	AV075508	EST	-1.04	1.97	-1.22
	AV025363	AV025363	EST	1.54	1.97	1.23
	AI853111	AI853111	ESTs, Highly similar to KIAA0398 [H.sapiens]	1.04	1.97	1
	AI662818	AI662818	EST	1.62	1.97	-1.17
	AI606908	AI606908	ESTs	-2.5	1.97	1
	AI550540	AI550540	ESTs	1.06	1.97	1
	AI451215	AI451215	Mus musculus mRNA for toll-like receptor 9, complete cds	-1.06	1.97	1.11
	AV064621	AV064621	EST	1.07	1.96	1
	Adra1a	NM_013461	adrenergic receptor, alpha 1a	1.23	1.96	1.28
	Tfpi	AF016313	tissue factor pathway inhibitor	1.17	1.95	1
	Melk	NM_010790	maternal embryonic leucine zipper kinase	-1.12	1.95	-1.04
	G7c	AF134319	Mus musculus G7c protein (G7c) mRNA, G7c-d allele, complete cds	1.21	1.95	1
	AW913815	AW913815	ESTs, Weakly similar to A48926 tie receptor tyrosine kinase - mouse [M.musculus]	1.04	1.95	1
	AV068092	AV068092	EST	1.31	1.95	1
	AI854635	AI854635	ESTs, Weakly similar to AF167320_1 zinc finger protein ZFP113 [M.musculus]	-1.04	1.95	1
	AI447844	AI447844	ESTs, Weakly similar to KIAA0403 [H.sapiens]	-1.09	1.95	1
	Ptgdr	NM_008962	prostaglandin D receptor	1.07	1.94	1
	Dscr1	AF263240	Down syndrome critical region homolog 1 (human)	1.2	1.94	1.04
	AV370121	AV370121	EST	1.77	1.94	1
	Akp3	NM_007432	alkaline phosphatase 3, intestine, not Mn requiring	1.11	1.94	-1.01
	Npy1r	NM_010934	neuropeptide Y receptor Y1	1.28	1.93	1
	AV078982	AV078982	EST	-1.62	1.93	1.22
	AV063186	AV063186	EST	1.23	1.93	1
	AV036216	AV036216	ESTs, Highly similar to CARCINOEMBRYONIC ANTIGEN CGM6 PRECURSOR [Homo sapiens]	1.55	1.93	1
	AV004481	AV004481	EST	1.76	1.93	1.08
	AI643792	AI643792	ESTs, Moderately similar to MKR2 PROTEIN [Mus musculus]	1.29	1.93	1
	Adn	NM_013459	adipsin	-2.4	1.93	-1.07
	Npr1	NM_008727	natriuretic peptide receptor 1	1.05	1.92	1
	Dapk2	AF052942	death-associated kinase 2	-1.12	1.92	-1.11
	BE945039	BE945039	ESTs	-1.15	1.92	1.06
	BE136003	BE136003	ESTs, Highly similar to CALCIUM/CALMODULIN-DEPENDENT PROTEIN KINASE TYPE II GAMMA CHAIN [Rattus norvegicus]	-1.01	1.92	1
	AW107264	AW107264	EST	-1.06	1.92	1
	AV024754	AV024754	EST	1.52	1.92	1.47
	AI595889	AI595889	ESTs, Highly similar to HYPOTHETICAL PROTEIN C22G7.01C IN CHROMOSOME I [Schizosaccharomyces pombe]	-1.08	1.92	1
	AI326450	AI326450	ESTs	1.12	1.92	1
	AF093870	AF093870	Mus musculus clone 14S15 T cell receptor beta V-D-J region mRNA, partial cds	-1.06	1.92	1
	Limk2	NM_010718	LIM motif-containing protein kinase 2	1.16	1.91	1.15
	Ksr	NM_013571	kinase suppressor of ras	-1.01	1.91	1.06
	Fgfbp1	NM_008009	fibroblast growth factor binding protein 1	-1.08	1.91	1.03
	BE980136	BE980136	ESTs, Moderately similar to induced in androgen-independent prostate cells by effectors of apoptosis [R.norvegicus]	-1.26	1.91	1
	AV077328	AV077328	EST	-1.54	1.91	1
	AV067411	AV067411	ESTs	-1.01	1.91	1.21
	AV053996	AV053996	EST, Moderately similar to transcription factor RBP-L [M.musculus]	-1.5	1.91	1.11
	Tera	NM_019643	teratocarcinoma expressed, serine rich	1.14	1.9	1
	AV227442	AV227442	EST	1.63	1.9	1.13
	AV071138	AV071138	EST	1.27	1.9	1
	Spi7	NM_009257	serine protease inhibitor 7	-1.29	1.89	-1.02
	Rasgrp1	NM_011246	RAS guanyl releasing protein 1	1.05	1.89	1
	Lalba	NM_010679	lactalbumin, alpha	1.31	1.89	1
	Gabre	NM_017369	gamma-aminobutyric acid (GABA-A) receptor, subunit epsilon	1.11	1.89	-1.25
	Fibp	NM_021438	fibroblast growth factor (acidic) intracellular binding protein	1.03	1.89	-1.19
	BE335210	BE335210	ESTs, Weakly similar to COMP_RAT CARTILAGE OLIGOMERIC MATRIX PROTEIN PRECURSOR [R.norvegicus]	-2.12	1.89	1.33
	AV206596	AV206596	EST, Weakly similar to AF200923_1 testis-specific kinase substrate [H.sapiens]	-1.14	1.89	1.52
	AU040352	AU040352	ESTs	1.02	1.89	1
	AI504023	AI504023	ESTs, Weakly similar to S12207 hypothetical protein [M.musculus]	1.48	1.89	1
	AI256059	AI256059	EST, Weakly similar to 0806162F protein URF1 [M.musculus]	-1.74	1.89	-1.19
	Vegf	NM_009505	vascular endothelial growth factor	-1.11	1.88	1
	Gpr44	NM_009962	G protein-coupled receptor 44	1.01	1.88	-1.06
	Gpcr3	NM_008154	G-protein coupled receptor 3	1.11	1.88	1.23
	ELF2	AF256217	Mus musculus ets family transcription factor ELF2B1 (ELF2) mRNA, complete cds, alternatively spliced	1.09	1.88	1.04
	AW987248	AW987248	ESTs, Weakly similar to CG6115 gene product [D.melanogaster]	1.4	1.88	1.01
	AV062486	AV062486	ESTs	-1.1	1.88	1.08
	AI426517	AI426517	ESTs	-1.12	1.88	1.32
	AB033485	AB033485	Mus musculus mRNA, zygotic activation gene inactivated by frameshift	-1.08	1.88	1.15
	AA592692	AA592692	EST	1.03	1.88	1
	Tcf4	NM_013685	transcription factor 4	1.4	1.87	1.3
	Snf1lk	NM_010831	SNF1-like kinase	1.66	1.87	1
	Rnf12	NM_011276	ring finger protein 12	1.05	1.87	1.2
	M13284	M13284	Mouse Ig active kappa-chain V-region (V139-J1) mRNA from anti-DNP specific hybridoma TF5-139	1.01	1.87	-1.39
	Grcc2f	NM_013536	gene rich cluster, C2f gene	-1.05	1.87	1.33
	Erbb4	AF059177	avian erythroblastosis oncogene B 4	-1.41	1.87	1
	Cish	NM_009895	cytokine inducible SH2-containing protein	1.17	1.87	1.31
	AW045696	AW045696	ESTs, Moderately similar to Y009_HUMAN HYPOTHETICAL PROTEIN KIAA0009 [H.sapiens]	-1.25	1.87	1.02
	AV227897	AV227897	EST	-1.03	1.87	1.24
	Stat3	U08378	signal transducer and activator of transcription 3	-1.06	1.86	-1.01
	Impdh2	NM_011830	inosine 5'-phosphate dehydrogenase 2	-1.08	1.86	-1.18
	Ifna8	NM_008335	interferon alpha family, gene 8	-1.06	1.86	1
	AW322322	AW322322	ESTs, Moderately similar to unnamed protein product [H.sapiens]	1.09	1.86	-1.29
	AV080471	AV080471	EST	1.19	1.86	1
	AV005313	AV005313	ESTs	1.05	1.86	1
	AI987933	AI987933	EST	1	1.86	-1.19
	BF467647	BF467647	ESTs, Highly similar to PIM-1 PROTO-ONCOGENE SERINE/THREONINE-PROTEIN KINASE [Homo sapiens]	1.5	1.85	1
	AV074059	AV074059	EST	-1.09	1.85	1
	AI593385	AI593385	EST	-1.22	1.85	1.31
	Slugh	NM_011415	slug, chicken homolog	1.02	1.84	1.18
	Sca1	NM_009124	spinocerebellar ataxia 1 homolog (human)	-1.15	1.84	1
	Rpl29	NM_009082	ribosomal protein L29	1.1	1.84	-1.09
	Mcpt2	NM_008571	mast cell protease 2	-1.73	1.84	1.87
	Il4	NM_021283	interleukin 4	-1.55	1.84	1
	Casp7	NM_007611	caspase 7	1.08	1.84	-1.39
	BE953256	BE953256	ESTs, Highly similar to 54TMp [H.sapiens]	1.04	1.84	-1.25
	Bdkrb	NM_007539	bradykinin receptor, beta	1.29	1.84	1.24
	AV075092	AV075092	EST	2.72	1.84	1
	V2r15	NM_009490	vomeronasal organ family 2, receptor, 15	-1.33	1.83	1
	Hrh1	NM_008285	histamine receptor H 1	1.07	1.83	1.3
	BB500383	BB500383	ESTs	1.05	1.83	-1.04
	AW491281	AW491281	ESTs, Highly similar to AF151903_1 CGI-145 protein [H.sapiens]	-1.05	1.83	-1.02
	AV079443	AV079443	EST	-1.03	1.83	1.07
	AV068002	AV068002	EST	1.02	1.83	1
	AV002630	AV002630	ESTs, Weakly similar to F52H3.5 [C.elegans]	-1.29	1.83	1.54
	AI661175	AI661175	ESTs	1.08	1.83	1
	AI465524	AI465524	EST	1.16	1.83	1
	AA986728	AA986728	EST	1.12	1.83	-2.08
	Smarca3	NM_009210	SWI/SNF related, matrix associated, actin dependent regulator of chromatin, subfamily a, member 3	-1.39	1.82	1.28
	Hes5	NM_010419	hairy and enhancer of split 5, (Drosophila)	1.47	1.82	1.19
	AW107725	AW107725	EST	1.67	1.82	1.33
	AV027526	AV027526	EST	1.24	1.82	1.46
	AI447265	AI447265	EST	1.7	1.82	-1.15
	C86595	C86595	ESTs	1.08	1.81	1.29
	AV228487	AV228487	EST	-1.05	1.81	1.16
	AV079427	AV079427	EST	1.51	1.81	1
	AV068646	AV068646	EST	1.1	1.81	1
	AV067624	AV067624	ESTs	1.73	1.81	1
	AV025202	AV025202	EST	1.37	1.81	1.35
	Atf1	NM_007497	activating transcription factor 1	1.09	1.81	-1.22
	AI747405	AI747405	ESTs	1.16	1.81	1
	AI646583	AI646583	ESTs	-1.12	1.81	1
	Zfp316	NM_017467	zinc finger protein 316	1.08	1.8	1.29
	Sall3	X97581	sal-like 3 (Drosophila)	-1.09	1.8	1
	Pde4a	NM_019798	phosphodiesterase 4A, cAMP specific	1.12	1.8	1.34
	Nr4a2	NM_013613	nuclear receptor subfamily 4, group A, member 2	-1.08	1.8	1
	Fgf5	NM_010203	fibroblast growth factor 5	1.84	1.8	1.41
	BF463934	BF463934	ESTs, Weakly similar to cell adhesion molecule [M.musculus]	-1.07	1.8	1.29
	Batf	NM_016767	basic leucine zipper transcription factor, ATF-like	-1.15	1.8	1.19
	AW145960	AW145960	ESTs, Weakly similar to putative integral membrane transport protein [R.norvegicus]	-1.69	1.8	1.25
	AV076710	AV076710	EST	-1.12	1.8	-1.27
	AV003513	AV003513	EST	-1.28	1.8	1.38
	AI662424	AI662424	ESTs	-1.13	1.8	1.38
	AI464221	AI464221	ESTs	-1.06	1.8	1
	AI463026	AI463026	ESTs	1.14	1.8	1
	AA185914	AA185914	EST	-1.14	1.8	1
	Ubpy	NM_019729	putative deubiquitinating enzyme	1.07	1.79	1
	BF021236	BF021236	ESTs, Moderately similar to zinc finger protein [H.sapiens]	1.01	1.79	1.04
	BE630599	BE630599	ESTs, Weakly similar to NTC3_MOUSE NEUROGENIC LOCUS NOTCH 3 PROTEIN [M.musculus]	1.15	1.79	1.14
	BE447636	BE447636	ESTs, Highly similar to phosphodiesterase 3B [M.musculus]	-1.08	1.79	1
	AV076139	AV076139	EST, Moderately similar to PS2_MOUSE PS2 PROTEIN PRECURSOR [M.musculus]	-1.4	1.79	-1.56
	AI786414	AI786414	EST	-1.31	1.79	1
	AI574198	AI574198	EST	-1.01	1.79	1
	AI506638	AI506638	ESTs, Moderately similar to serine proteinase inhibitor 6 [M.musculus]	1.57	1.79	1
	Zfp100	NM_009541	zinc finger protein 100	1.03	1.78	-1.13
	Spi17	NM_009250	serine protease inhibitor 17	1.04	1.78	1.39
	BE985256	BE985256	ESTs, Highly similar to TUBULIN GAMMA CHAIN [Homo sapiens]	-1.14	1.78	-1.37
	BE954672	BE954672	ESTs	-1.06	1.78	-1.09
	Avpr1a	NM_016847	arginine vasopressin receptor 1A	-1.01	1.78	1
	AV228095	AV228095	EST	-1.39	1.78	1.31
	AV073399	AV073399	EST	1.25	1.78	1
	aj4	AJ235940	Mus musculus IgVk aj4 gene	-1.7	1.78	1.27
	Umpk-ps	L31784	uridine monophosphate kinase, pseudogene	1.13	1.77	1
	Itih4	NM_018746	inter alpha-trypsin inhibitor, heavy chain 4	-1.21	1.77	-1.5
	BE985276	BE985276	ESTs	1.06	1.77	-1.18
	BE292563	BE292563	ESTs, Highly similar to cyclin T2b [H.sapiens]	1.38	1.77	1
	AV069196	AV069196	ESTs	-1.08	1.77	1.25
	AV062533	AV062533	ESTs	1.43	1.77	1
	AI643572	AI643572	ESTs	-1.03	1.77	1.25
	AI550413	AI550413	ESTs	-1.01	1.77	1
	Plfap	NM_011119	proliferation-associated protein 1	-1.14	1.76	1.04
	Fzd3	NM_021458	frizzled homolog 3 (Drosophila)	-1.36	1.76	1
	Crebl1	NM_017406	cAMP responsive element binding protein-like 1	1.22	1.76	1.08
	Clcn4-2	NM_011334	chloride channel 4-2	-1.14	1.76	1.11
	Cdk4	NM_009870	cyclin-dependent kinase 4	-1.03	1.76	1.03
	BB529557	BB529557	ESTs	-1.15	1.76	1
	AV061833	AV061833	EST	1.47	1.76	1
	Gip	NM_008119	gastric inhibitory polypeptide	-1.54	1.75	1
	Cidea	NM_007702	cell death-inducing DNA fragmentation factor, alpha subunit-like effector A	1.12	1.75	1.23
	Cd36	NM_007643	CD36 antigen	2.05	1.75	1.33	p
	BE982684	BE982684	ESTs	1.04	1.75	1.19
	AV227619	AV227619	EST	1.02	1.75	1.29
	AV080588	AV080588	ESTs, Weakly similar to skin-specific protein [H.sapiens]	1.57	1.75	1.37
	AV077739	AV077739	EST	1.46	1.75	1.14
	AV045376	AV045376	EST, Moderately similar to epidermal growth factor binding protein type 1 [M.musculus]	-1.05	1.75	1.31
	AV000486	AV000486	ESTs	1.12	1.75	1
	Atoh7	NM_016864	atonal homolog 7 (Drosophila)	-1.41	1.75	1
	AI448660	AI448660	ESTs	-1.95	1.75	1.27
	Ptf1a	NM_018809	pancreas specific transcription factor, 1a	-1.16	1.74	1.32
	Irf3	NM_016849	interferon regulatory factor 3	1.22	1.74	-1.03
	Gstm5	NM_010360	glutathione S-transferase, mu 5	-1.01	1.74	1.13
	Dguok	NM_013764	deoxyguanosine kinase	1.33	1.74	1
	Cckar	NM_009827	cholecystokinin A receptor	1.16	1.74	1.02
	BE947732	BE947732	ESTs	-1.04	1.74	1
	BE554470	BE554470	ESTs, Moderately similar to unnamed protein product [H.sapiens]	1	1.74	-1.22
	AW208576	AW208576	ESTs, Weakly similar to GABA-A receptor epsilon-like subunit [M.musculus]	1.18	1.74	1.14
	AV081004	AV081004	ESTs	1.24	1.74	1.28
	AV074071	AV074071	EST	2.24	1.74	1
	AI451356	AI451356	ESTs	1.07	1.74	1
	Acrp30	U37222	adipocyte complement related protein of 30 kDa	-2.88	1.74	1
	Zfp90	NM_011764	zinc finger protein 90	1.1	1.73	1
	H2-T18	X03052	histocompatibility 2, T region locus 18	-1.09	1.73	1.23
	Ephb2	L25890	Eph receptor B2	-1.27	1.73	1.2
	Epha6	NM_007938	Eph receptor A6	-1.19	1.73	1.31
	BE852390	BE852390	ESTs	1.15	1.73	-1.17
	AW475890	AW475890	ESTs, Highly similar to ZINC FINGER PROTEIN 7 [Homo sapiens]	-1.11	1.73	1
	AV074786	AV074786	EST	-1.08	1.73	-1.21
	AI648890	AI648890	ESTs, Weakly similar to KIAA1140 protein [H.sapiens]	1.06	1.73	1
	Abcb1	NM_011075	ATP-binding cassette, sub-family B (MDR/TAP), member 1	-1.17	1.73	1.21
	Zac1	NM_009538	zinc finger protein regulator of apoptosis and cell cycle arrest	1.2	1.72	-1.15
	Scyb9	NM_008599	small inducible cytokine B subfamily (Cys-X-Cys), member 9	1.03	1.72	1.21
	Pbx1	NM_008783	pre B-cell leukemia transcription factor 1	-1.41	1.72	1
	BF463641	BF463641	ESTs, Weakly similar to AF112184_1 serine/threonine kinase NKIATRE alpha [R.norvegicus]	1.38	1.72	1
	BE634912	BE634912	ESTs	1.21	1.72	1
	AW123208	AW123208	EST, Weakly similar to NDK5_HUMAN NUCLEOSIDE DIPHOSPHATE KINASE HOMOLOG 5 [H.sapiens]	1.32	1.72	1.38
	AV227675	AV227675	EST	1.08	1.72	1.26
	AV076213	AV076213	EST	2.02	1.72	1
	AV068332	AV068332	EST	1.68	1.72	1.24
	AI662224	AI662224	ESTs	-1.55	1.72	1
	AI661228	AI661228	EST	-1.14	1.72	1
	AI646590	AI646590	ESTs	-1.03	1.72	1.16
	AI551091	AI551091	EST	1.13	1.72	1
	Yy1	NM_009537	YY1 transcription factor	1.41	1.71	1
	Ptprb	AF157628	protein tyrosine phosphatase, receptor type, B	-1.26	1.71	1
	Nkx3-1	NM_010921	NK-3 transcription factor, locus 1 (Drosophila)	1.31	1.71	1
	Fut2	NM_018876	fucosyltransferase 2	-1.02	1.71	1
	Drd4	NM_007878	dopamine receptor 4	-1.06	1.71	1
	AW108274	AW108274	EST	1.19	1.71	1.37
	AI447303	AI447303	EST	-1.25	1.71	1
	12/B1 kappa	AB017349	Mus musculus mRNA for immunoglobulin light chain V region, partial cds	1.16	1.71	1.61
	Zic2	NM_009574	zinc finger protein of the cerebellum 2	1.29	1.7	1.28
	Rxrip110	U22015	retinoid X receptor interacting protein 110	1.15	1.7	-1.09
	Gapd	NM_008084	glyceraldehyde-3-phosphate dehydrogenase	-1.13	1.7	1.06
	D5Buc26e	BF020646	DNA segment, Chr 5, Bucan 26 expressed	1.11	1.7	-1.18
	Csnk2a2	NM_009974	casein kinase II, alpha 2, polypeptide	-1.17	1.7	1
	Blk	NM_007549	B lymphoid kinase	1.21	1.7	1
	BE292562	BE292562	ESTs	-1.25	1.7	1.29
	AV227665	AV227665	EST	1.34	1.7	1
	AV077650	AV077650	EST	2.4	1.7	1
	AI891941	AI891941	ESTs, Highly similar to AFP2_HUMAN ARFAPTIN 2 [H.sapiens]	-1.09	1.7	1.01
	AI854413	AI854413	ESTs	1.02	1.7	1
	AI317339	AI317339	ESTs, Weakly similar to ITH3_MOUSE INTER-ALPHA-TRYPSIN INHIBITOR HEAVY CHAIN H3 PRECURSOR [M.musculus]	1.3	1.7	1.27
	Ptpn9	NM_019651	protein tyrosine phosphatase, non-receptor type 9	-1.06	1.69	1.11
	Ppia	NM_008907	peptidylprolyl isomerase A	-1.03	1.69	1.02
	IgM	M80423	Mus castaneus IgK chain gene, C-region, 3' end	1	1.69	-1.87
	Cyp26	NM_007811	cytochrome P450, 26, retinoic acid	-1.15	1.69	1
	AI585778	AI585778	ESTs	1.18	1.69	-1.05
	Zfp67	NM_009565	zinc finger protein 67	1.11	1.68	1.07
	Rab11b	NM_008997	RAB11B, member RAS oncogene family	1.65	1.68	-1
	Pitx1	NM_011097	paired-like homeodomain transcription factor 1	1.35	1.68	-1.01
	M19911	M19911	Mouse Ig rearranged kappa-chain mRNA, clone AN08K	1.1	1.68	-1.7
	Irf6	NM_016851	interferon regulatory factor 6	-1.05	1.68	-1.27
	AV061945	AV061945	EST	-1.32	1.68	1
	Arhgap5	NM_009706	rho GTPase activating protein 5	-1.02	1.68	1
	AI661954	AI661954	EST	-1.8	1.68	1
	AI607394	AI607394	ESTs	1.21	1.68	-1.08
	AI595568	AI595568	ESTs, Highly similar to TVRTRR protein kinase [R.norvegicus]	-1.32	1.68	1.2
	AI451186	AI451186	ESTs	-1.21	1.68	1
	AI450989	AI450989	ESTs	-1.05	1.68	1
	Ramp3	NM_019511	receptor (calcitonin) activity modifying protein 3	1.21	1.67	1
	Mtap7	AV061983	microtubule-associated protein 7	-1.12	1.67	1.24
	Htr1b	NM_010482	5-hydroxytryptamine (serotonin) receptor 1B	1.25	1.67	1.2
	Gria1	NM_008165	glutamate receptor, ionotropic, AMPA1 (alpha 1)	1.29	1.67	1
	Edg3	NM_010101	endothelial differentiation, sphingolipid G-protein-coupled receptor, 3	1.02	1.67	1
	Stx8	NM_018768	syntaxin 8	-1.12	1.66	-1.35
	Mcmd5	NM_008566	mini chromosome maintenance deficient 5 (S. cerevisiae)	-1.67	1.66	-1.1
	Hck	NM_010407	hemopoietic cell kinase	-1.24	1.66	1.16
	AV002728	AV002728	EST	-1.05	1.66	1.47
	Arf1	NM_007476	ADP-ribosylation factor 1	-1.03	1.66	-1
	Agtrap	NM_009642	angiotensin II, type I receptor-associated protein	-1.01	1.66	-1.4
	AA823359	AA823359	EST	1.35	1.66	1
	Xrcc1	NM_009532	X-ray repair complementing defective repair in Chinese hamster cells 1	1.15	1.65	-1.11
	U19315	U19315	Mus musculus immunoglobulin kappa light chain variable region mRNA, clone MRL1-46, partial cds	1.16	1.65	1.04
	Sim2	NM_011377	single-minded 2	1.09	1.65	1
	Col15a1	AF011450	procollagen, type XV	-1.06	1.65	1
	AI891907	AI891907	EST, Weakly similar to neuronal-specific septin 3 [M.musculus]	-1.09	1.65	1
	Zfp60	NM_009560	zinc finger protein 60	-1.02	1.64	1.21
	Recc1	NM_011258	replication factor C, 140 kDa	1.26	1.64	1.08
	Piasg	NM_021501	protein inhibitor of activated STAT protein-gamma)	-1.09	1.64	1
	Pax5	NM_008782	paired box gene 5	1.12	1.64	1.3
	LOC56435	NM_019800	lysophosphatidic acid phosphatase	1.22	1.64	1
	BE852367	BE852367	Mus musculus sarcolemmal associated protein 1 mRNA, complete cds, alternatively spliced	1.06	1.64	-1.01
	BE685943	BE685943	ESTs, Moderately similar to unnamed protein product [H.sapiens]	-1.13	1.64	-1.15
	AV000139	AV000139	EST	1.18	1.64	1.38
	Akt	NM_009652	thymoma viral proto-oncogene	-1.18	1.64	1.02
	AI593764	AI593764	ESTs	-1.23	1.64	1.2
	AI481623	AI481623	ESTs, Highly similar to RAS-RELATED PROTEIN RAB-14 [Rattus norvegicus]	1.06	1.64	1.15
	Pdk4	NM_013743	pyruvate dehydrogenase kinase 4	1.61	1.63	1
	Ifna1	NM_010502	interferon alpha family, gene 1	1.19	1.63	-1.03
	AW493195	AW493195	ESTs, Weakly similar to 5-HT6 serotonin receptor [R.norvegicus]	-1.3	1.63	1.3
	AV073777	AV073777	EST	1.09	1.63	-1.11
	AV065344	AV065344	EST, Weakly similar to hydroxysteroid sulfotransferase [M.musculus]	1.01	1.63	1.3
	AI506089	AI506089	ESTs	-1.08	1.63	-1.06
	AI504065	AI504065	EST	1.62	1.63	1
	AI462999	AI462999	ESTs	-1.59	1.63	1
	Cappa2	NM_007604	capping protein alpha 2	1.12	1.62	-1.09
	AI504450	AI504450	ESTs	-1.01	1.62	1
	Slc25a17	AJ006341	solute carrier family 25 (mitochondrial carrier; peroxisomal membrane protein, 34 kDa), member 17	1.03	1.61	-1.24
	Mthfd2	NM_008638	methylenetetrahydrofolate dehydrogenase (NAD+ dependent), methenyltetrahydrofolate cyclohydrolase	1.07	1.61	-1.08
	Gys3	NM_008195	glycogen synthase 3, brain	1.14	1.61	1
	Flot2	NM_008028	flotillin 2	1.42	1.61	1.12
	BF226657	BF226657	ESTs, Weakly similar to small GTP binding protein [M.musculus]	1.04	1.61	-1.31
	BB519754	BB519754	ESTs	-1.05	1.61	1.28
	AV078572	AV078572	EST	1.28	1.61	1
	AV069064	AV069064	EST	1.07	1.61	1
	Aqp3	NM_016689	aquaporin 3	1.14	1.61	1
	Api6	NM_009690	apoptosis inhibitory 6	1.09	1.61	1.24
	AI787463	AI787463	ESTs	-1.12	1.61	1.43
	AI553556	AI553556	ESTs	-1.02	1.61	1
	Olfr49	NM_010991	olfactory receptor 49	-1.09	1.6	1
	Icam5	NM_008319	intercellular adhesion molecule 5, telencephalin	1.02	1.6	1
	Htr1f	NM_008310	5-hydroxytryptamine (serotonin) receptor 1F	1.36	1.6	1.35
	BE951267	BE951267	ESTs, Highly similar to protein serine/threonine phosphatase 4 regulatory subunit 1 [H.sapiens]	-1.05	1.6	-1.09
	BE688661	BE688661	ESTs	1.25	1.6	1
	BB447148	BB447148	ESTs	1.16	1.6	1.3
	BB289718	BB289718	ESTs	-1.02	1.6	-1.03
	AW987445	AW987445	ESTs, Highly similar to unnamed protein product [H.sapiens]	1.09	1.6	1
	AV081889	AV081889	EST	1.77	1.6	1
	AV070026	AV070026	ESTs	-1.18	1.6	1
	AI506081	AI506081	EST	-1.64	1.6	1
	AI450296	AI450296	ESTs	-1.38	1.6	1
	Vdac1	NM_011694	voltage-dependent anion channel 1	1.14	1.59	-1.03
	Prkdc	D87521	protein kinase, DNA activated, catalytic polypeptide	1.03	1.59	1.47
	Minpp1	NM_010799	multiple inositol polyphosphate histidine phosphatase 1	1.27	1.59	1
	Fut8	NM_016893	fucosyltransferase 8	-1.06	1.59	1
	Fgfrp2-pending	NM_013749	fibroblast growth factor regulated protein 2	-1.66	1.59	-1.62
	Cdkn1a	NM_007669	cyclin-dependent kinase inhibitor 1A (P21)	-1.21	1.59	-1.54
	AW108288	AW108288	EST	1.18	1.59	1.38
	AW045613	AW045613	ESTs, Highly similar to NUCLEAR RECEPTOR ROR-ALPHA-1 [Homo sapiens]	1.51	1.59	1.09
	AV214867	AV214867	ESTs, Highly similar to T08810 probable ABC-type transport protein DKFZp586K1823.1 - human [H.sapiens]	1.27	1.59	1.32
	AV070006	AV070006	ESTs	1.46	1.59	1
	AF180471	NM_015763	cDNA sequence AF180471	1.6	1.59	-1.18
	Zfx1b	NM_015753	zinc finger homeobox 1b	-1.43	1.58	1
	Mapk10	NM_009158	mitogen activated protein kinase 10	-1.39	1.58	1
	Gpaa1	NM_010331	GPI anchor attachment protein 1	1.02	1.58	1.3
	F2r	NM_010169	coagulation factor II (thrombin) receptor	-1.07	1.58	1
	Dag1	U43512	dystroglycan 1	-1.1	1.58	1.09
	BE955238	BE955238	ESTs	1.06	1.58	1.27
	AW011755	AW011755	ESTs	1.06	1.58	1.18
	AV105286	AV105286	ESTs, Moderately similar to B3AT_MOUSE BAND 3 ANION EXCHANGE PROTEIN [M.musculus]	1.06	1.58	1.08
	AV074073	AV074073	EST	1.2	1.58	1
	AI957213	AI957213	EST	1.05	1.58	1.35
	AI661353	AI661353	EST, Weakly similar to PRP3_MOUSE PROLINE-RICH PROTEIN MP-3 [M.musculus]	1.86	1.58	1
	AI661164	AI661164	ESTs	1.04	1.58	1
	AI605416	AI605416	ESTs	1.63	1.58	1.4
	AI505328	AI505328	ESTs, Highly similar to AF091457_1 zinc finger protein RIN ZF [R.norvegicus]	1.58	1.58	1.44
	AI451252	AI451252	ESTs	-1.23	1.58	1
	Nid1	NM_010917	nidogen 1	-1.19	1.57	1
	Fos	NM_010234	FBJ osteosarcoma oncogene	-1.11	1.57	1.11
	Eif4ebp2	NM_010124	eukaryotic translation initiation factor 4E binding protein 2	1.11	1.57	1
	C78782	C78782	EST	1.61	1.57	1
	BE988559	BE988559	ESTs	1.11	1.57	-1.23
	AV074570	AV074570	EST	-2.82	1.57	1
	AV061970	AV061970	EST	1.11	1.57	1.28
	AI639883	AI639883	ESTs	1.02	1.57	1
	AI481641	AI481641	ESTs, Moderately similar to nuclear dual-specificity phosphatase [H.sapiens]	1.1	1.57	1
	AI173274	AI173274	ESTs, Highly similar to ER23_HUMAN ER LUMEN PROTEIN RETAINING RECEPTOR 3 [H.sapiens]	-1.09	1.57	1.08
	Vil2	NM_009510	villin 2	-1.03	1.56	-1.03
	Nkx2-6	AF030113	NK2 transcription factor related, locus 6 (Drosophila)	-1.12	1.56	1.34
	Kifl1	AJ223293	kinesin-like 1	1.19	1.56	1
	Itih3	NM_008407	inter-alpha trypsin inhibitor, heavy chain 3	-1.27	1.56	1.23
	Itgb5	NM_010580	integrin beta 5	-1.02	1.56	-1.01
	Ephb3	Z49086	Eph receptor B3	1.06	1.56	1.26
	D16H22S680E	X74504	DNA segment, Chr 16, human D22S680E, expressed	-1.05	1.56	1
	BF147474	BF147474	ESTs	1.24	1.56	-1.19
	BE981489	BE981489	ESTs, Highly similar to AF151898_1 CGI-140 protein [H.sapiens]	-1.04	1.56	-1.06
	AW493256	AW493256	ESTs, Highly similar to AF132954_1 CGI-20 protein [H.sapiens]	1.13	1.56	-1.09
	AV027612	AV027612	EST	1.21	1.56	1.23
	AI662673	AI662673	EST	-1.16	1.56	1
	AI561545	AI561545	ESTs	-1.25	1.56	1
	Tulp1	AF085681	tubby like protein 1	-1.2	1.55	1.27
	Try2	AV068350	trypsin 2	-1.92	1.55	5.95
	Tlk	NM_011903	Tousled-like kinase (Arabidopsis)	1.13	1.55	1
	Il1rrp	NM_008365	interleukin 1 receptor related protein	1.67	1.55	1
	Gpcr26	NM_010336	G-protein coupled receptor 26	-1.02	1.55	1
	GANP	AJ006590	nuclear protein GANP	-1.03	1.55	1
	AW261562	AW261562	ESTs, Highly similar to PLACENTAL THROMBIN INHIBITOR [Homo sapiens]	-1.02	1.55	1
	AV078862	AV078862	EST	1.62	1.55	1
	AI893556	AI893556	ESTs, Highly similar to ANPC_MOUSE ATRIAL NATRIURETIC PEPTIDE CLEARANCE RECEPTOR PRECURSOR [M.musculus]	-1.06	1.55	1
	Rgr	NM_021340	RGR opsin similar to retinal G protein coupled receptor	1.27	1.54	1
	Ly57	Y17159	lymphocyte antigen 57	1.02	1.54	1
	Lrpap1	D00622	low density lipoprotein receptor related protein, associated protein 1	1.18	1.54	1
	Klf5	NM_009769	basic transcription element binding protein 2	-1.14	1.54	1
	Fgfr1	NM_010206	fibroblast growth factor receptor 1	-1.33	1.54	1
	BF226778	BF226778	ESTs	1.37	1.54	1
	AV305467	AV305467	ESTs	1.23	1.54	1
	AV027043	AV027043	EST	3.08	1.54	1.04
	AI987684	AI987684	EST	-1.53	1.54	1.19
	AI661203	AI661203	EST	-1.15	1.54	1
	Idh2	NM_008322	isocitrate dehydrogenase 2 (NADP+), mitochondrial	1.33	1.53	-1.2
	Fes	X12616	feline sarcoma oncogene	-1.01	1.53	1
	Comt	NM_007744	catechol-O-methyltransferase	-1.02	1.53	-1.08
	ChaK	NM_021450	transient receptor potential-related protein	1.39	1.53	1
	AW456871	AW456871	ESTs	1.41	1.53	1
	AV071303	AV071303	ESTs	1.58	1.53	1.32
	AV069965	AV069965	ESTs, Moderately similar to CYT4_MOUSE STEFIN HOMOLOG [M.musculus]	-1.01	1.53	1.32
	AV064669	AV064669	EST, Weakly similar to F16Q_MOUSE FRUCTOSE-1,6-BISPHOSPHATASE ISOZYME 2 [M.musculus]	-1.19	1.53	1.2
	AI661911	AI661911	ESTs	-1.04	1.53	1
	AI585833	AI585833	EST	1.08	1.53	1
	AI551095	AI551095	EST	-1.02	1.53	1
	Zfp146	NM_011980	zinc finger protein 146	1.1	1.52	1.3
	Sptlc2	NM_011479	serine palmitoyltransferase, long chain base subunit 2	-1.07	1.52	-1.32
	Rps15	NM_009091	ribosomal protein S15	1.11	1.52	-1.04
	D10Ertd203e	AW413162	DNA segment, Chr 10, ERATO Doi 203, expressed	-1.05	1.52	-1.06
	BE952175	BE952175	ESTs, Highly similar to A57514 RNA helicase HEL117 - rat [R.norvegicus]	1.06	1.52	1.36
	BB447833	BB447833	ESTs	1.37	1.52	1
	AW555308	AW555308	ESTs, Highly similar to INTERLEUKIN ENHANCER-BINDING FACTOR [Homo sapiens]	1.07	1.52	1
	Alx4	NM_007442	aristaless 4	1.53	1.52	1
	AI662188	AI662188	ESTs	-1.09	1.52	1
	AI649046	AI649046	EST	1.11	1.52	1
	Ager	NM_007425	advanced glycosylation end product-specific receptor	1.03	1.52	-1.03
	AF169826	AF169826	Mus musculus RAS-guanine nucleotide releasing factor GRFbeta mRNA, complete cds	1.01	1.52	-1.07
	Tbxa2r	NM_009325	thromboxane A2 receptor	1.32	1.51	-1.12
	Scya27	NM_011336	small inducible cytokine A27	-1.02	1.51	1.29
	Sca10	NM_016843	spinocerebellar ataxia 10 homolog (human)	-1.1	1.51	-1.17
	Gp49b	NM_013532	glycoprotein 49 B	-1.13	1.51	1
	BE686208	BE686208	ESTs, Weakly similar to EGF repeat transmembrane protein [M.musculus]	1.31	1.51	1
	BB149178	BB149178	ESTs, Moderately similar to IL1S_MOUSE INTERLEUKIN-1 RECEPTOR, TYPE II PRECURSOR [M.musculus]	-2.02	1.51	1
	AW701796	AW701796	ESTs, Weakly similar to CG7332 gene product [D.melanogaster]	1.08	1.51	-1.07
	AV025873	AV025873	EST	1.15	1.51	1.17
	AI586283	AI586283	ESTs	-1.21	1.51	1
	AI452116	AI452116	ESTs	-1.11	1.51	1
	AI429753	AI429753	ESTs	1.72	1.51	-1.15
	AA242508	AA242508	ESTs	1.26	1.51	1
	transferrin receptor	X57349	M.musculus mRNA for transferrin receptor	-1.01	1.5	1
	Krt1-15	NM_008469	keratin complex 1, acidic, gene 15	1.03	1.5	1.28
	Gsg2	NM_010353	germ cell-specific gene 2	-1.52	1.5	1.2
	Elavl3	U29148	ELAV (embryonic lethal, abnormal vision, Drosophila)-like 3 (Hu antigen C)	1.33	1.5	1
	Casp2	NM_007610	caspase 2	1.16	1.5	1.24
	BE629662	BE629662	ESTs, Weakly similar to TIG1_HUMAN RETINOIC ACID RECEPTOR RESPONDER PROTEIN 1 [H.sapiens]	1	1.5	1
	BB428269	BB428269	ESTs, Highly similar to K1CL_MOUSE KERATIN, TYPE I CYTOSKELETAL 12 [M.musculus]	1.47	1.5	1.09
	BB321171	BB321171	ESTs	1.09	1.5	1.21
	AI550433	AI550433	ESTs	-1.79	1.5	1
	AI550301	AI550301	ESTs	-1.27	1.5	1
	AI450123	AI450123	ESTs	-1.28	1.5	1
	Zfp1	X16493	zinc finger protein 1	-1.03	1.49	1
	Tie1	NM_011587	tyrosine kinase receptor 1	1.31	1.49	-1.04
	Skd3	NM_009191	suppressor of K+ transport defect 3	-1.18	1.49	-1.27
	Sfrs3	NM_013663	splicing factor, arginine/serine-rich 3 (SRp20)	-1.04	1.49	-1.14
	Rp42-pending	NM_018806	Rp42	1.08	1.49	1.03
	Ppm1d	NM_016910	protein phosphatase 1D magnesium-dependent, delta isoform	-1.13	1.49	1
	Il3ra	NM_008369	interleukin 3 receptor, alpha chain	-1.13	1.49	1
	Dnalc4	NM_017470	dynein, axon, light chain 4	1.14	1.49	1.13
	Cycs	NM_007808	cytochrome c, somatic	1.32	1.49	-1.22
	Bnip3l	NM_009761	BCL2/adenovirus E1B 19 kDa-interacting protein 3-like	1.01	1.49	-1.15
	BE948899	BE948899	ESTs, Highly similar to A56011 transcription factor IIIC alpha chain - rat [R.norvegicus]	-1.06	1.49	-1.01
	BB392816	BB392816	ESTs, Weakly similar to AF252281_1 Kelch-like 1 protein [M.musculus]	-1.18	1.49	1.21
	BB337955	BB337955	ESTs	-1.59	1.49	1
	AW228204	AW228204	ESTs, Highly similar to RIBONUCLEASE INHIBITOR [Rattus norvegicus]	-1.09	1.49	1.17
	AV227704	AV227704	EST	1.27	1.49	1.33
	AV052824	AV052824	ESTs, Weakly similar to cell surface protein MCAR [M.musculus]	1.33	1.49	1
	AV048468	AV048468	EST, Moderately similar to A Chain A, Crystal Structure Of 7s Ngf: A Complex Of Nerve Growth Factor With Four Binding Proteins [M.musculus]	-1.13	1.49	1.17
	AV027407	AV027407	ESTs	-1.1	1.49	1.29
	Aldo3	AJ132391	aldolase 3, C isoform	1.18	1.49	1.28
	AK017448	AK017448	Mus musculus 10 days neonate head cDNA, RIKEN full-length enriched library, clone:5530402J05, full insert sequence.	1.17	1.49	-1.02
	AI894256	AI894256	ESTs, Moderately similar to TRANSCRIPTION INITIATION FACTOR IIA SMALL CHAIN [Saccharomyces cerevisiae]	1.26	1.49	1
	AI662094	AI662094	EST	-1.24	1.49	1
	AI586339	AI586339	EST	1.07	1.49	1
	AI551249	AI551249	ESTs	-4.07	1.49	1
	AI450680	AI450680	ESTs	-1.03	1.49	1
	AI449253	AI449253	ESTs	-1.33	1.49	1
	AA839337	AA839337	ESTs	1.49	1.49	1.28
	Txnrd1	NM_015762	thioredoxin reductase 1	1.01	1.48	1
	Tbx20	NM_020496	T-box 20	-1.3	1.48	1
	Sox10	AF017182	SRY-box containing gene 10	1.44	1.48	1.16
	Odf2	NM_013615	outer dense fiber of sperm tails 2	1.03	1.48	1.4
	Il1hy1-pending	NM_019451	interleukin 1 receptor antagonist homolog 1	2.21	1.48	1.37
	Grin1	NM_008169	glutamate receptor, ionotropic, NMDA1 (zeta 1)	-1.03	1.48	1
	Eps15-rs	NM_007944	epidermal growth factor receptor pathway substrate 15, related sequence	-1.05	1.48	1
	Eif2ak2	NM_011163	eukaryotic translation initiation factor 2 alpha kinase 2	1.05	1.48	1.4
	BE852849	BE852849	ESTs, Highly similar to EUKARYOTIC INITIATION FACTOR 4 GAMMA [Homo sapiens]	1.09	1.48	1
	AK003401	AK003401	Mus musculus 18 days embryo cDNA, RIKEN full-length enriched library, clone:1110004B06, full insert sequence.	-2.43	1.48	-1.56
	AI506442	AI506442	ESTs, Moderately similar to S27962 modulator recognition factor 1 - human [H.sapiens]	1.01	1.48	1
	AI465457	AI465457	ESTs	1.28	1.48	-1.33
	Eif2s3x	NM_012010	eukaryotic translation initiation factor 2, subunit 3, structural gene X-linked	-1.04	1.47	1
	Cyslt1-pending	NM_021476	cysteinyl leukotriene receptor 1	-1.26	1.47	1
	BE954215	BE954215	ESTs, Moderately similar to 2012303A SP-H antigen [H.sapiens]	1.53	1.47	1
	BE632028	BE632028	ESTs, Weakly similar to delta-6 fatty acid desaturase [M.musculus]	-1.17	1.47	-1.04
	AW413603	AW413603	ESTs	1.61	1.47	1
	AV073539	AV073539	EST	-1.12	1.47	-1.27
	AV002694	AV002694	EST	1.1	1.47	1.34
	Atp6k	AV067563	ATPase, H+ transporting lysosomal (vacuolar proton pump), 9.2 kDa	1.16	1.47	1.06
	Atp6a2	NM_007508	ATPase, H+ transporting, lysosomal (vacuolar proton pump), alpha 70 kDa, isoform 2	-1.05	1.47	1
	Amfr	NM_011787	autocrine motility factor receptor	1.03	1.47	-1.13
	AI506681	AI506681	EST	1.04	1.47	1
	AI464450	AI464450	ESTs	1.54	1.47	1
	X12729	X12729	Mouse (clone RAD11) T-cell receptor rearranged delta-chain mRNA V-D-J-C region, 3' end	1.78	1.46	1
	Vh186.2/Jh2	AF065324	Mus musculus clone X1AC1701 immunoglobulin heavy chain variable region (Vh186.2/Jh2) mRNA, partial cds	1.13	1.46	-1.27
	Traip	NM_011634	TRAF-interacting protein	-1.15	1.46	1.23
	Ptk9r-pending	NM_011876	protein tyrosine kinase 9 related protein	-1.02	1.46	1
	Ppp1r2	NM_011153	protein phosphatase 1, regulatory (inhibitor) 2	-1.26	1.46	1.25
	LOC56472	NM_019693	nuclear RNA helicase Bat1	-1.15	1.46	-1.25
	Kras2	U76426	Kirsten rat sarcoma oncogene 2, expressed	1.02	1.46	-1.06
	Itgb1	Y00769	integrin beta 1 (fibronectin receptor beta)	1.07	1.46	-1.01
	Fut9	NM_010243	fucosyltransferase 9	-1.24	1.46	1
	Crkas	NM_009954	v-crk-associated tyrosine kinase substrate	-1	1.46	-1.07
	BE852429	BE852429	ESTs, Highly similar to AC004858_3 U1 small ribonucleoprotein 1SNRP homolog [H.sapiens]	1.26	1.46	1
	BE134031	BE134031	ESTs	1.36	1.46	-1.16
	AV062201	AV062201	EST	-1.02	1.46	1.28
	AI957038	AI957038	EST	-1.39	1.46	1
	AI666704	AI666704	ESTs	1.01	1.46	1
	AI647009	AI647009	ESTs	-1.08	1.46	1.16
	AI413240	AI413240	ESTs, Weakly similar to AF191309_1 zinc finger protein [M.musculus]	1.2	1.46	-1.13
	AI314048	AI314048	ESTs	-1.3	1.46	1
	Pdha1	NM_008810	pyruvate dehydrogenase E1alpha subunit	-1.05	1.45	-1.17
	Fgf4	NM_010202	fibroblast growth factor 4	-1.57	1.45	1
	Cd24a	NM_009846	CD24a antigen	1.1	1.45	1.21
	AW047587	AW047587	ESTs, Weakly similar to apoptosis signal-regulating kinase 2 [M.musculus]	1.2	1.45	1
	AV175213	AV175213	ESTs	1.13	1.45	-1.01
	AV074971	AV074971	EST	1.74	1.45	1
	AV074066	AV074066	EST	2.34	1.45	1
	AV069970	AV069970	EST	1.34	1.45	1.32
	AI642689	AI642689	ESTs	-1.02	1.45	1.41
	AI461704	AI461704	ESTs, Highly similar to transcription factor BEN [M.musculus]	-1.23	1.45	1.07
	Ubce5	NM_009455	ubiquitin-conjugating enzyme 5	1.1	1.44	-1.28
	Sparc	NM_009242	secreted acidic cysteine rich glycoprotein	1.07	1.44	1.23
	Sh3d3	U58888	SH3 domain protein 3	1.02	1.44	-1.07
	Sdf1	NM_013655	stromal cell derived factor 1	1.09	1.44	1.06
	Runx3	NM_019732	runt related transcription factor 3	1.06	1.44	1.04
	Psap	NM_011179	prosaposin	-1.09	1.44	-1.42
	Map3k12	NM_009582	mitogen activated protein kinase kinase kinase 12	1.03	1.44	1
	Galnt1	AV026316	UDP-N-acetyl-alpha-D-galactosamine:polypeptide N-acetylgalactosaminyltransferase 1	-1.08	1.44	1
	AV228278	AV228278	ESTs, Weakly similar to epithin [M.musculus]	1.37	1.44	1.34
	AV209114	AV209114	EST, Weakly similar to A54602 microtubule-associated serine/threonine protein kinase MAST205 - mouse [M.musculus]	1.21	1.44	1.45
	AV065260	AV065260	EST	-1.15	1.44	1.23
	AI462909	AI462909	ESTs	1.76	1.44	1
	AI449281	AI449281	ESTs	-1.64	1.44	1
	AI046691	AI046691	ESTs, Highly similar to AF106934_1 vitamin D receptor-interacting protein [H.sapiens]	1.34	1.44	-1.22
	Xnp	BE457066	X-linked nuclear protein	1.14	1.43	1.15
	Tnfip6	NM_009398	tumor necrosis factor induced protein 6	-1.31	1.43	1
	Ptk9	NM_008971	protein tyrosine kinase 9	1.13	1.43	1
	F2rl2	NM_010170	coagulation factor II (thrombin) receptor-like 2	-1.52	1.43	1
	D10Ertd773e	AI481781	DNA segment, Chr 10, ERATO Doi 773, expressed	1.14	1.43	1
	Csnk1a	X90945	casein kinase I-alpha	1.14	1.43	1.1
	AV249683	AV249683	Mus musculus mRNA for putative seven transmembrane spanning receptor (Puma-g gene)	1.4	1.43	1.01
	AV227388	AV227388	EST	-1.18	1.43	1.41
	AV108020	AV108020	EST	-1.03	1.43	1.32
	AI594703	AI594703	ESTs	1.26	1.43	1.29
	AI506128	AI506128	EST	1.61	1.43	1.07
	AI462623	AI462623	ESTs	-1.27	1.43	1
	AI452095	AI452095	ESTs	1.08	1.43	1
	AI449378	AI449378	ESTs	-2.14	1.43	1
	X83306	AW212715	EST X83306	1.2	1.42	1
	Wig1	NM_009517	wild-type p53-induced gene 1	-1.01	1.42	1
	Scca2	NM_009126	squamous cell carcinoma antigen 2	1.03	1.42	1.52
	Mcpr	NM_008569	meiotic check point regulator	-1.02	1.42	1
	Htr2c	NM_008312	5-hydroxytryptamine (serotonin) receptor 2C	1.09	1.42	1
	Fex-pending	NM_010195	follicle expressed hormone	-1.07	1.42	1.27
	BF464977	BF464977	ESTs	-1.61	1.42	1.31
	BF018820	BF018820	ESTs, Moderately similar to AMSH [H.sapiens]	1.03	1.42	1
	AV141289	AV141289	ESTs	-1.23	1.42	1.25
	AV107628	AV107628	Mus musculus Dp1l1 mRNA for polyposis locus protein 1-like 1 (TB2 protein-like 1), complete cds	1.42	1.42	1.18
	AI842792	AI842792	EST, Highly similar to alpha diacylglycerol kinase [M.musculus]	1.23	1.42	1.08
	AI662659	AI662659	ESTs	-1.11	1.42	1.26
	AI642851	AI642851	EST	1.43	1.42	1.35
	AI551316	AI551316	EST	1.08	1.42	1.07
	AI506240	AI506240	ESTs	-1.83	1.42	1
	AI450225	AI450225	ESTs	-1.4	1.42	1
	V00790	V00790	Part of messenger RNA for mouse delta-immunoglobulin (codes for part of exon 8 - one of two alternate C-termini)	1.12	1.41	1
	Smstr1	NM_009216	somatostatin receptor 1	1.25	1.41	1
	Skz1	AF291722	Mus musculus SCAN-KRAB-zinc finger protein (Skz1) mRNA, complete cds	1.22	1.41	1
	Rpl10	M93980	ribosomal protein 10	1.51	1.41	-1.17
	Rbl1	U27177	retinoblastoma-like 1 (p107)	-1.04	1.41	1
	Map3k7	D76446	mitogen activated protein kinase kinase kinase 7	1.18	1.41	1
	Lbx1h	NM_010691	lady bird-like homeobox 1 homolog, (Drosophila)	1.08	1.41	1
	Gpi1	NM_008155	glucose phosphate isomerase 1 complex	-1.37	1.41	1.2
	Fto	NM_011936	fatso	1.02	1.41	1
	Cdkap1	AF011644	CDK2 (cyclin-dependent kinase 2)-asscoaited protein 1	1.01	1.41	1.16
	C4	AF049850	Mus musculus major histocompatibility locus class III region: complement C4 (C4) and cytochrome P450 hydroxylase A (CYP21OH-A) genes, complete cds; slp pseudogene, complete sequence; NG6, SKI, and complement factor B (Bf) genes, complete cds; and complement factor C2 (C2) gene, partial cds.	1.13	1.41	1
	BF456432	BF456432	ESTs, Moderately similar to unnamed protein product [H.sapiens]	1.11	1.41	-1.1
	BE200399	BE200399	ESTs	1.24	1.41	1
	AV368002	AV368002	EST	1	1.41	1.32
	AV074848	AV074848	EST, Moderately similar to pituitary tumor transforming gene [M.musculus]	1.23	1.41	-1.12
	AI893583	AI893583	EST	1.04	1.41	1
	AI849634	AI849634	EST, Moderately similar to G protein-coupled receptor [M.musculus]	1.26	1.41	-1.16
	AI840938	AI840938	ESTs, Moderately similar to AF182076_1 glioma tumor suppressor candidate region protein 2 [H.sapiens]	1.18	1.41	-1.03
	AI666415	AI666415	ESTs, Weakly similar to activin receptor interacting protein 1 [M.musculus]	-1.2	1.41	1.31
	AI662769	AI662769	EST	1.27	1.41	1
	AI662737	AI662737	EST	1.17	1.41	1
	AI662633	AI662633	ESTs	-1.61	1.41	1
	AI504926	AI504926	ESTs	-1.46	1.41	1
	Snk	M96163	serum-inducible kinase	1.74	1.4	1
	Grik2	NM_010349	glutamate receptor, ionotropic, kainate 2 (beta 2)	1.2	1.4	1
	Gk-rs1	NM_010293	glucokinase activity, related sequence 1	-1.22	1.4	1
	BE986062	BE986062	ESTs, Weakly similar to OZF_RAT ZINC FINGER PROTEIN OZF [R.norvegicus]	1.08	1.4	1.25
	Bcap37	NM_007531	B-cell receptor-associated protein 37	-1	1.4	-1.12
	AV227612	AV227612	EST	1.3	1.4	1.36
	AV066128	AV066128	EST	1.1	1.4	1.3
	AI639897	AI639897	ESTs, Highly similar to PKL2_RAT PROTEIN KINASE C-LIKE 2 [R.norvegicus]	1.01	1.4	1.24
	AI594682	AI594682	ESTs	-1.42	1.4	1.35
	AI586277	AI586277	ESTs	-1.07	1.4	1.3
	AI550468	AI550468	ESTs	-1.1	1.4	1
	AI465362	AI465362	ESTs	1.05	1.4	-1.29
	AI451961	AI451961	ESTs	-1.67	1.4	1
	AI447575	AI447575	EST	-1.07	1.4	1
	Ralb	AF174296	v-ral simian leukemia viral oncogene homolog B (ras related)	1.04	1.39	1
	Madh7	NM_008543	MAD homolog 7 (Drosophila)	1.2	1.39	-1.02
	Il6	J03783	interleukin 6	-1.21	1.39	1
	Ifi204	NM_008329	interferon activated gene 204	-1.24	1.39	1
	Idb2	NM_010496	inhibitor of DNA binding 2	1.34	1.39	1.12
	Clptm1	NM_019649	cleft lip and palate associated transmembrane protein 1	1.17	1.39	1.07
	BF011349	BF011349	ESTs	1.06	1.39	-1.14
	BE225931	BE225931	ESTs, Highly similar to transcription factor MAZR [M.musculus]	1.06	1.39	1
	AW108522	AW108522	ESTs, Highly similar to GATM_RAT GLYCINE AMIDINOTRANSFERASE PRECURSOR [R.norvegicus]	-1.11	1.39	1
	AV066626	AV066626	EST	-1.4	1.39	-1.54
	AV062714	AV062714	ESTs	-1.12	1.39	1.2
	AI662825	AI662825	ESTs, Weakly similar to HC1 ORF [M.musculus]	1.34	1.39	1.19
	AI585805	AI585805	ESTs	1.46	1.39	1
	AI563719	AI563719	ESTs	-1.08	1.39	1
	AI550345	AI550345	ESTs	1.36	1.39	1
	AI506810	AI506810	EST	1.05	1.39	-1.14
	AI506149	AI506149	EST	-1.14	1.39	1
	AI451679	AI451679	ESTs	-1.23	1.39	1
	AI451622	AI451622	EST, Weakly similar to PRP3_MOUSE PROLINE-RICH PROTEIN MP-3 [M.musculus]	-1.68	1.39	1
	AI429068	AI429068	ESTs, Weakly similar to HS44_MOUSE HEAT SHOCK 40 KDA PROTEIN 4 [R.norvegicus]	1.1	1.39	1
	AI047494	AI047494	EST, Weakly similar to ALBU_MOUSE SERUM ALBUMIN PRECURSOR [M.musculus]	-1.53	1.39	1
	AA590605	AA590605	EST	1.26	1.39	1.37
	Tbp	NM_013684	TATA box binding protein	1.12	1.38	1
	NM_025583	NM_025583	Mus musculus RIKEN cDNA 2200008D09 gene (2200008D09Rik), mRNA	1.01	1.38	1.25
	Mdt1	NM_021557	cell line MC/9.IL4 derived transcript 1	-1.04	1.38	1.1
	Krt2-1	AV066276	keratin complex 2, basic, gene 1	-1.01	1.38	-1.06
	Gdi2	NM_008111	guanosine diphosphate (GDP) dissociation inhibitor 2	1.05	1.38	1.26
	BE979937	BE979937	ESTs, Highly similar to Ser/Thr kinase KKIAMRE-beta [M.musculus]	1.17	1.38	1.26
	BE946409	BE946409	ESTs, Weakly similar to DPP4_MOUSE DIPEPTIDYL PEPTIDASE IV [M.musculus]	1.12	1.38	1
	BE945480	BE945480	ESTs, Highly similar to GABA-B R2 receptor [R.norvegicus]	-1.33	1.38	1
	BE197351	BE197351	ESTs, Weakly similar to TXTP_RAT TRICARBOXYLATE TRANSPORT PROTEIN PRECURSOR [R.norvegicus]	-1.12	1.38	-1.27
	AW985909	AW985909	ESTs, Moderately similar to rab3-GAP regulatory domain [H.sapiens]	1.03	1.38	-1.05
	AW494821	AW494821	Mus musculus mRNA for MAIL, complete cds	1.22	1.38	-1.98
	AW215600	AW215600	Mus musculus mRNA for ADP-ribosylation factor 1 GTPase activating protein (ARF1 GAP gene)	-2.4	1.38	1.22
	AW209049	AW209049	ESTs, Highly similar to FUSCA PROTEIN FUS6 [Arabidopsis thaliana]	-1.22	1.38	1
	AV074339	AV074339	EST	-1.13	1.38	1.17
	AI553272	AI553272	ESTs	1.07	1.38	1
	AI462646	AI462646	EST	-1.12	1.38	1
	AI325974	AI325974	ESTs, Highly similar to HYPOTHETICAL 167.8 KD PROTEIN CCE1-CAP1 INTERGENIC REGION [Saccharomyces cerevisiae]	1.11	1.38	1.08
	573K1.1	AL078630	Mus musculus genomic DNA sequence from clone 573K1 on chromosome 17. Contains the gene for gamma-aminobutyric acid (GABA) B receptor 1, five 7 transmembrane receptor (rhodopsin family, olfactory receptor like) protein genes and one pdeudogene, a novel gene, four unknown pseudogenes, a pseudogene simlar to Von Hippel-Lindau disease tumor suppressor gene, and the diubiquitin gene, complete sequence.	1.11	1.38	1
	Trrp2	NM_011644	transient receptor protein 2	-1.04	1.37	1
	Rps18	NM_011296	ribosomal protein S18	1.43	1.37	1.06
	Ptpra	NM_008980	protein tyrosine phosphatase, receptor type, A	1.04	1.37	1.09
	PRSS11	NM_019564	insulin-like growth factor binding protein 5 protease	-1.01	1.37	1.01
	Ppp5c	AF018262	protein phosphatase 5, catalytic subunit	1.08	1.37	-1.52
	Ppp4c	NM_019674	protein phosphatase 4, catalytic subunit	1.35	1.37	1.17
	Mzf31	AF242378	Mus musculus KRAB zinc finger protein (Mzf31) mRNA, complete cds	1.13	1.37	1
	Igf2r	U04710	insulin-like growth factor 2 receptor	1.51	1.37	1
	Bid	NM_007544	BH3 interacting domain death agonist	-1.15	1.37	1
	BF227899	BF227899	ESTs, Highly similar to ZINC FINGER PROTEIN 46 [Homo sapiens]	1.07	1.37	1
	BE133788	BE133788	ESTs, Highly similar to sorting nexin 4 [H.sapiens]	1.03	1.37	1
	BB439466	BB439466	ESTs	1.04	1.37	1
	BB257324	BB257324	ESTs, Weakly similar to KDGA_MOUSE DIACYLGLYCEROL KINASE, ALPHA [M.musculus]	-1.13	1.37	1.32
	AV370122	AV370122	EST	-1.96	1.37	1
	AV338771	AV338771	ESTs, Highly similar to casein kinase [M.musculus]	1.03	1.37	1
	AV076524	AV076524	EST	-1.3	1.37	1
	AI876604	AI876604	EST, Moderately similar to A2M2_MOUSE MURINOGLOBULIN 2 PRECURSOR [M.musculus]	1.16	1.37	1
	AI851540	AI851540	ESTs, Highly similar to TRANSCRIPTION FACTOR E3 [Homo sapiens]	1.33	1.37	1
	AI790354	AI790354	EST, Weakly similar to POL2_MOUSE RETROVIRUS-RELATED POL POLYPROTEIN [M.musculus]	-1.38	1.37	1
	AI661940	AI661940	ESTs	-1	1.37	-1.19
	AI594674	AI594674	ESTs	-1.26	1.37	1
	AI550363	AI550363	ESTs	1.66	1.37	-1.14
	AI447987	AI447987	ESTs, Weakly similar to endocrine regulator [H.sapiens]	-1.16	1.37	1
	AI447546	AI447546	EST	1.06	1.37	1
	AI314071	AI314071	ESTs, Weakly similar to JAK3_MOUSE TYROSINE-PROTEIN KINASE JAK3 [M.musculus]	1.11	1.37	1
	AI255872	AI255872	ESTs, Highly similar to HYPOTHETICAL 152.4 KD PROTEIN ZK370.4 IN CHROMOSOME III [Caenorhabditis elegans]	-1.1	1.37	-1.42
	AI182581	AI182581	EST	1.17	1.37	1.5
	AF168682	AF168682	Mus musculus Fas activated serine/threonine FAST kinase mRNA, complete cds	1.13	1.37	1
	AA822159	AA822159	EST	1.38	1.37	1
	Timp4	AF282730	Mus musculus tissue inhibitor of metalloproteinases TIMP4 (Timp4) mRNA, complete cds	-1.19	1.36	1
	Plrg1	NM_016784	pleiotropic regulator 1, PRL1 homolog (Arabidopsis)	1.04	1.36	1.15
	Nfyb	NM_010914	nuclear transcription factor-Y beta	-1.08	1.36	1.05
	Nap1l1	NM_015781	nucleosome assembly protein 1-like 1	1.09	1.36	1.04
	Itih1	NM_008406	inter-alpha trypsin inhibitor, heavy chain 1	1.04	1.36	-1.22
	Ifnar2	NM_010509	interferon (alpha and beta) receptor 2	1.11	1.36	1
	Icos	NM_017480	inducible T-cell co-stimulator	-1.13	1.36	1.2
	Htr5b	NM_010483	5-hydroxytryptamine (serotonin) receptor 5B	-1	1.36	1.23
	Gne-pending	NM_015828	UDP-N-acetylglucosamine-2-epimerase/N-acetylmannosamine kinase	-1.11	1.36	1
	Gabra3	NM_008067	gamma-aminobutyric acid (GABA-A) receptor, subunit alpha 3	-1.14	1.36	1.44
	Eif4g2	NM_013507	eukaryotic translation initiation factor 4, gamma 2	1.03	1.36	1.05
	edr	AJ007909	Mus musculus mRNA for erythroid differentiation regulator, partial	-1.15	1.36	-1.21
	Ddx3	NM_010028	DEAD (aspartate-glutamate-alanine-aspartate) box polypeptide 3	1.18	1.36	1.08
	D9Wsu74e	AW824399	DNA segment, Chr 9, Wayne State University 74, expressed	-1.83	1.36	1
	Ctsj	NM_012007	cathepsin J	-1	1.36	1
	BE980141	BE980141	ESTs, Weakly similar to AF145648_1 BcDNA.GH08385 [D.melanogaster]	1.13	1.36	1
	BE134030	BE134030	ESTs, Moderately similar to T14150 vesicle associated protein 1 - rat [R.norvegicus]	-1.03	1.36	1.06
	BB146195	BB146195	ESTs	1.72	1.36	1.27
	AW491628	AW491628	ESTs, Weakly similar to SKI_HUMAN SKI ONCOGENE [H.sapiens]	1.07	1.36	-1.03
	AW240786	AW240786	ESTs, Highly similar to DHYS_HUMAN DEOXYHYPUSINE SYNTHASE [H.sapiens]		1.36	1
	AW209115	AW209115	ESTs, Moderately similar to protein kinase [M.musculus]	1.12	1.36	1.42
	AV217149	AV217149	ESTs, Moderately similar to JC5629 Muellerian-inhibiting substance type II receptor - mouse [M.musculus]	2.34	1.36	1
	AV081711	AV081711	EST	1.17	1.36	1
	AV079984	AV079984	EST	1.33	1.36	1
	AV028011	AV028011	EST	-1.31	1.36	1
	AV004252	AV004252	EST	-2.05	1.36	1.18
	AI788527	AI788527	EST, Weakly similar to DIA_DROME DIAPHANOUS PROTEIN [D.melanogaster]	-1.22	1.36	1
	AI662211	AI662211	ESTs	1.16	1.36	1
	AI661609	AI661609	EST, Weakly similar to similar to PIR:A41724 chicken LD [C.elegans]	1.09	1.36	1
	AI660997	AI660997	ESTs	-1.13	1.36	1.27
	AI503795	AI503795	ESTs, Weakly similar to AF151847_1 CGI-89 protein [H.sapiens]	1.23	1.36	1
	AI450223	AI450223	EST	1.04	1.36	1
	Scya2	NM_011333	small inducible cytokine A2	-1.5	1.35	1
	Prkg2	NM_008926	protein kinase, cGMP-dependent, type II	1.68	1.35	1
	Pira6	NM_011093	paired-Ig-like receptor A6	-2.12	1.35	1.28
	Nyren18-pending	NM_016736	NY-REN-18 antigen	1.12	1.35	1.27
	Nmor2	NM_020282	NAD(P)H menadione oxidoreductase 2, dioxin inducible	1.12	1.35	1
	Mzf13	AF242376	Mus musculus KRAB zinc finger protein (Mzf13) mRNA, complete cds	1.32	1.35	1.14
	Ica1	NM_010492	islet cell autoantigen 1, 69 kDa	-1.1	1.35	-1.12
	D8Wsu108e	AI314076	DNA segment, Chr 8, Wayne State University 108, expressed	-1.19	1.35	1
	Cd36l2	NM_007644	CD36 antigen (collagen type I receptor, thrombospondin receptor)-like 2	-1.19	1.35	1.2
	BB533296	BB533296	ESTs, Highly similar to RRB_MOUSE RETINOIC ACID RECEPTOR BETA [M.musculus]	1.1	1.35	1
	AV063308	AV063308	EST	1.2	1.35	1
	AV027235	AV027235	ESTs	-1.27	1.35	1
	AI606076	AI606076	ESTs	-1.05	1.35	1
	AI586306	AI586306	ESTs	1.05	1.35	1.27
	AI549961	AI549961	ESTs, Highly similar to aiolos [M.musculus]	1.07	1.35	1
	AI506271	AI506271	EST	-1.42	1.35	1
	Actr1a	NM_016860	actin-related protein 1 homolog A (yeast)	-1.06	1.35	1
	Tead2	NM_011565	TEA domain family member 2	-1.24	1.34	1
	Rpms7	AI788625	ribosomal protein, mitochondrial, S7	1.23	1.34	1
	Ptpn5	NM_013643	protein tyrosine phosphatase, non-receptor type 5	1.23	1.34	1.39
	Pigr	NM_011082	polymeric immunoglobulin receptor	-1.4	1.34	-2.27
	Nr2c2	U11688	nuclear receptor subfamily 2, group H, member 2	-1.06	1.34	1
	Nr0b2	NM_011850	nuclear receptor subfamily 0, group B, member 2	-1.08	1.34	1
	Jub	NM_010590	ajuba	1.16	1.34	1
	Dvl2	NM_007888	dishevelled 2, dsh homolog (Drosophila)	1.29	1.34	-1.17
	Ddxbp1	NM_019663	DEAD/H (Asp-Glu-Ala-Asp/His) box binding protein 1	-1.05	1.34	1
	Ctsc	NM_009982	cathepsin C	1.14	1.34	-1.06
	Catnb	NM_007614	catenin beta	-1.17	1.34	-1.39
	BF579346	BF579346	Mus musculus mRNA for farnesylated-proteins converting enzyme-2 (Face-2 gene)	1.09	1.34	1
	BF227794	BF227794	ESTs, Highly similar to Unknown [H.sapiens]	1.02	1.34	1.08
	Bcl2l2	NM_007537	Bcl2-like 2	-1.12	1.34	1.47
	AW319925	AW319925	EST	1.04	1.34	1
	AV372681	AV372681	EST	-1.1	1.34	1.34
	AV370302	AV370302	EST	1.62	1.34	1.39
	AV080984	AV080984	EST	-1.47	1.34	-1.32
	AV065498	AV065498	EST	1.03	1.34	1.01
	AV062110	AV062110	ESTs	1.23	1.34	1.48
	AI882045	AI882045	EST	1.71	1.34	1
	AI787079	AI787079	ESTs, Moderately similar to beta-1,4 mannosyltransferase [H.sapiens]	-1.04	1.34	-1.14
	AI662763	AI662763	EST	-1.05	1.34	1.33
	AI661925	AI661925	ESTs	-2.39	1.34	1
	AI645278	AI645278	ESTs	1.46	1.34	1.03
	AI607445	AI607445	ESTs	-1.08	1.34	1
	AI594666	AI594666	ESTs	-2.17	1.34	1
	AI586279	AI586279	ESTs	-1.12	1.34	1
	AI451036	AI451036	EST	-1.53	1.34	1
	AI327145	AI327145	ESTs, Weakly similar to MAP KINASE PHOSPHATASE-1 [Homo sapiens]	1.18	1.34	-1.21
	Sox14	AF193437	SRY-box containing gene 14	-1.32	1.33	1
	Nek7	NM_021605	NIMA (never in mitosis gene a)-related expressed kinase 7	1.38	1.33	1
	Lgals1	NM_008495	lectin, galactose binding, soluble 1	1.32	1.33	1.02
	Itga2	NM_008396	integrin alpha 2 (Cd49b)	-1.17	1.33	1.19
	Hrasrs-pending	NM_013751	Harvey rat sarcoma virus oncogene related suppressor	-1.23	1.33	1
	Grik5	NM_008168	glutamate receptor, ionotropic, kainate 5 (gamma 2)	1.06	1.33	1.03
	Frg1	NM_013522	FSHD region gene 1	-1.04	1.33	1.03
	Dusp2	NM_010090	dual specificity phosphatase 2	-1.32	1.33	1.23
	BE691500	BE691500	ESTs, Weakly similar to coiled-coil like protein 1 [M.musculus]	1.19	1.33	1.07
	AV062340	AV062340	EST	-1.34	1.33	1.31
	AV027124	AV027124	EST	-1.15	1.33	1
	Anxa2	NM_007585	annexin A2	-2.31	1.33	1.1
	AI506753	AI506753	EST	-1.38	1.33	1
	AI506111	AI506111	EST	-1.45	1.33	1
	AI452133	AI452133	ESTs	-1.36	1.33	1
	AI449115	AI449115	ESTs	-1.31	1.33	1
	AI315318	AI315318	ESTs	-1.2	1.33	1.19
	X58415	X58415	Mus musculus germline J and C regions of immuoglobulin lambda-2 and germline J and C regions of the immuoglobulin lambda-4 pseudo-gene	-1.01	1.32	-1.28
	Lyzs	AV065494	lysozyme	1.09	1.32	-1.4
	Ly68	NM_010740	lymphocyte antigen 68	-1.12	1.32	1
	Hsd3b5	NM_008295	hydroxysteroid dehydrogenase-5, delta<5>-3-beta	-1.35	1.32	1
	Hkp1	NM_008249	house-keeping protein 1	1.04	1.32	1
	H2-Eb1	NM_010382	histocompatibility 2, class II antigen E beta	1.05	1.32	-1.46
	Gprk5	NM_018869	G protein-coupled receptor kinase 5	-1.46	1.32	1
	Gnai2	NM_008138	guanine nucleotide binding protein, alpha inhibiting 2	-1.28	1.32	-1.05
	Bop1	NM_013481	block of proliferation 1	-1.23	1.32	1.01
	BF018391	BF018391	ESTs, Moderately similar to HSPC007 [H.sapiens]	1.27	1.32	-1.1
	BE988789	BE988789	ESTs, Moderately similar to AF156878_1 opioid growth factor receptor [R.norvegicus]	1.15	1.32	-1.2
	BE984390	BE984390	ESTs	1.25	1.32	1
	BE952860	BE952860	ESTs, Weakly similar to legumain [M.musculus]	1.23	1.32	1
	BB407302	BB407302	ESTs	1.38	1.32	1
	BB219560	BB219560	ESTs, Weakly similar to JAK3_MOUSE TYROSINE-PROTEIN KINASE JAK3 [M.musculus]	1.05	1.32	1
	AW496490	AW496490	ESTs	1.04	1.32	-1.12
	AV124503	AV124503	ESTs	1.15	1.32	1.01
	AV064881	AV064881	EST	1.16	1.32	1.14
	AV004057	AV004057	EST	1.07	1.32	1.56
	AI785425	AI785425	ESTs, Weakly similar to 0806162A ATPase 6 [M.musculus]	-1.5	1.32	1
	AI662657	AI662657	ESTs	-1.85	1.32	1
	AI562028	AI562028	ESTs	-1.02	1.32	1
	AI480724	AI480724	ESTs	-1.42	1.32	1
	AI447439	AI447439	EST	1.39	1.32	1
	AI326117	AI326117	ESTs, Moderately similar to LAMIN B RECEPTOR [Gallus gallus]	1.12	1.32	1
	AI182599	AI182599	EST	1.19	1.32	-1.03
	Adfp	NM_007408	adipose differentiation related protein	-1.17	1.32	1.1
	Prkag1	NM_016781	protein kinase, AMP-activated, gamma 1 non-catalytic subunit	1.12	1.31	1.26
	Pml	NM_008884	promyelocytic leukemia	1.03	1.31	1.32
	Cd3g	NM_009850	CD3 antigen, gamma polypeptide	-1.02	1.31	1.23
	BF148835	BF148835	ESTs	-1.05	1.31	1
	BE947645	BE947645	ESTs	-1.27	1.31	-1.38
	BE943950	BE943950	ESTs, Moderately similar to p85SPR [M.musculus]	1.05	1.31	1
	BE630902	BE630902	ESTs	1.04	1.31	-1.02
	BB543828	BB543828	ESTs, Highly similar to protein phosphatase 2A subunit B`-beta [M.musculus]	1.13	1.31	1.2
	BB127961	BB127961	ESTs, Moderately similar to ZIC4_MOUSE ZINC FINGER PROTEIN ZIC4 [M.musculus]	1.09	1.31	1
	AW494679	AW494679	ESTs, Moderately similar to KIAA0947 protein [H.sapiens]	1.01	1.31	1
	AW048376	AW048376	ESTs	1.24	1.31	1
	AV079394	AV079394	EST	1.07	1.31	1
	AI786240	AI786240	EST	-2.42	1.31	1
	AI661736	AI661736	EST	1.06	1.31	1
	AI551056	AI551056	EST	-1.69	1.31	1
	AI507247	AI507247	ESTs, Highly similar to 1901177A wnt-2 gene [R.norvegicus]	-1.54	1.31	1
	AI465534	AI465534	ESTs	-1.21	1.31	1
	Zfp145	Z47205	zinc finger protein 145	1.07	1.3	1
	Rpl3	NM_013762	ribosomal protein L3	1.08	1.3	-1.16
	Masp2	NM_010767	mannan-binding lectin serine protease 2	-1.02	1.3	-1.01
	Ltbp3	NM_008520	latent transforming growth factor beta binding protein 3	1.04	1.3	1
	Klra2	NM_008462	killer cell lectin-like receptor, subfamily A, member 2	1.06	1.3	1
	Il11	NM_008350	interleukin 11	-1.16	1.3	1
	Gcgr	NM_008101	glucagon receptor	-1.09	1.3	1
	Esrrb	X89594	estrogen related receptor, beta	1.17	1.3	1.47
	Ebi3	NM_015766	Epstein-Barr virus induced gene 3	1.14	1.3	1
	Dll4	NM_019454	delta-like 4 homolog (Drosophila)	1.05	1.3	1
	D7Ertd758e	AI451194	DNA segment, Chr 7, ERATO Doi 758, expressed	-1.01	1.3	-1.1
	Cai	NM_009787	calcium binding protein, intestinal	-1.08	1.3	1.36
	C1nh	NM_009776	complement component 1 inhibitor	-1.05	1.3	-1.13
	BE995257	BE995257	ESTs, Weakly similar to mCAC [M.musculus]	-1.15	1.3	1
	BE686450	BE686450	ESTs	1.23	1.3	1.03
	AW050247	AW050247	ESTs	1.03	1.3	-1.04
	AV339358	AV339358	ESTs	-1.39	1.3	1
	AV065540	AV065540	EST	1.31	1.3	1.25
	Atp6k	AV075285	ATPase, H+ transporting lysosomal (vacuolar proton pump), 9.2 kDa	1.25	1.3	-1.08
	Anxa9	AJ401160	Mus musculus mRNA for annexin A9 (Anxa9 gene)	1.41	1.3	1
	AI787445	AI787445	ESTs	1.01	1.3	1
	AI661613	AI661613	EST	-2.67	1.3	1
	AI506757	AI506757	EST	-1.12	1.3	1
	AI506096	AI506096	ESTs	-1.25	1.3	1
	AI481970	AI481970	ESTs	-1.09	1.3	1
	AI481672	AI481672	ESTs, Highly similar to CYCLIN-DEPENDENT KINASES REGULATORY SUBUNIT 2 [Homo sapiens]	1.14	1.3	-1.07
	AI448551	AI448551	ESTs	1.16	1.3	1
	Traf2	AF027570	Tnf receptor-associated factor 2	-1.07	1.29	1
	Stau1	AV227563	staufen (RNA-binding protein) homolog 1 (Drosophila)	1.02	1.29	1.09
	Sgcg	NM_011892	sarcoglycan, gamma (35kD dystrophin-associated glycoprotein)	1.01	1.29	1.18
	Ros1	U15443	Ros1 proto-oncogene	-1.26	1.29	1.3
	Pax7	AF254422	Mus musculus paired box transcription factor PAX7 (Pax7) mRNA, complete cds	-1.36	1.29	1
	Mtf1	NM_008636	metal response element binding transcription factor 1	-1.2	1.29	1
	Map3k8	NM_007746	mitogen activated protein kinase kinase kinase 8	1.05	1.29	1
	Kin	X58472	antigenic determinant of rec-A protein	-1.07	1.29	-1.31
	Hsp105	NM_013559	heat shock protein, 105 kDa	-2.32	1.29	-1.36
	Ghr	NM_010284	growth hormone receptor	1.17	1.29	-1.22
	Folh1	NM_016770	folate hydrolase	1.06	1.29	1.28
	Eif3s7	NM_018749	eIF3 p66	-1.09	1.29	-1.3
	Cish3	NM_007707	cytokine inducible SH2-containing protein 3	-1.18	1.29	-1.19
	Cebpg	AB012273	CCAAT/enhancer binding protein (C/EBP), gamma	-1.28	1.29	-1.24
	C1qb	NM_009777	complement component 1, q subcomponent, beta polypeptide	-1.16	1.29	-1.07
	BF018743	BF018743	ESTs	1.17	1.29	1
	BE956098	BE956098	ESTs, Highly similar to PDGF receptor beta-like tumor suppressor [H.sapiens]	1.14	1.29	1
	BE955941	BE955941	ESTs	1.07	1.29	1.06
	BE135991	BE135991	ESTs, Highly similar to hypothetical protein [H.sapiens]	1.35	1.29	1.11
	AW824957	AW824957	EST	-1.34	1.29	1
	AV107747	AV107747	EST	-1.24	1.29	1.39
	AV062770	AV062770	ESTs	-1.54	1.29	1
	AI838750	AI838750	ESTs	-1.01	1.29	1
	AI661173	AI661173	ESTs	-1.28	1.29	1
	AI606924	AI606924	ESTs, Highly similar to ATRIAL NATRIURETIC PEPTIDE CLEARANCE RECEPTOR PRECURSOR [Rattus norvegicus]	-1.04	1.29	1.24
	AI563611	AI563611	ESTs	1.16	1.29	1
	AI462599	AI462599	ESTs	-1.11	1.29	1
	AI447313	AI447313	EST	1.05	1.29	1
	AI115085	AI115085	EST, Moderately similar to ITH1_MOUSE INTER-ALPHA-TRYPSIN INHIBITOR HEAVY CHAIN H1 PRECURSOR [M.musculus]	-1.27	1.29	1
	Tnfsf8	NM_009403	tumor necrosis factor (ligand) superfamily, member 8	1.01	1.28	1
	Tceb1l	NM_011543	transcription elongation factor B (SIII), polypeptide 1 (15 kDa),-like	1.33	1.28	1.18
	Slc27a1	NM_011977	solute carrier family 27 (fatty acid transporter), member 1	-1.51	1.28	-1.01
	Olfr66	NM_013618	olfactory receptor 66	-1.47	1.28	1
	Nfkbib	NM_010908	nuclear factor of kappa light chain gene enhancer in B-cells inhibitor, beta	1.05	1.28	1
	Nfkb1	NM_008689	nuclear factor of kappa light chain gene enhancer in B-cells 1, p105	-1.11	1.28	1
	Ly55c	NM_008527	lymphocyte antigen 55 complex, locus C	-1.06	1.28	1
	Grin2c	NM_010350	glutamate receptor, ionotropic, NMDA2C (epsilon 3)	1.44	1.28	1.28
	Foxd4	NM_008022	forkhead box D4	-1.35	1.28	1
	Dnclc1	NM_019682	dynein, cytoplasmic, light chain 1	-1.29	1.28	-1.1
	Cyp11a1	NM_019779	cytochrome P450 side chain cleavage enzyme 11a1	-1.26	1.28	1
	Ctsg	NM_007800	cathepsin G	-1.24	1.28	1.17
	BE956908	BE956908	ESTs, Moderately similar to AF159259_1 metastasis associated protein MTA2 [M.musculus]	-1.06	1.28	-1.15
	BE956725	BE956725	ESTs, Moderately similar to proteasome inhibitor hPI31 subunit [H.sapiens]	-1.03	1.28	1.05
	BE943948	BE943948	ESTs, Moderately similar to AF118108_1 lymphatic endothelium-specific hyaluronan receptor LYVE-1 [H.sapiens]	-1.03	1.28	1.28
	BE457522	BE457522	ESTs	-1.12	1.28	1
	BB218586	BB218586	ESTs, Weakly similar to neuronal pentraxin 2 [M.musculus]	-1.01	1.28	1.06
	BB073202	BB073202	ESTs	1	1.28	1
	AW261516	AW261516	ESTs, Highly similar to hSgt1p [H.sapiens]	-1.02	1.28	1
	AW114070	AW114070	EST	-1.25	1.28	1
	AV372057	AV372057	EST	1.25	1.28	1
	AV079219	AV079219	EST	1.5	1.28	1.31
	AV078872	AV078872	EST	1.74	1.28	1
	AV074063	AV074063	ESTs	1.51	1.28	1
	AV062960	AV062960	EST	2.26	1.28	1
	Araf	M13071	raf-related oncogene	-1.41	1.28	1
	Akt3	NM_011785	thymoma viral proto-oncogene 3	-1.09	1.28	1.33
	AI786752	AI786752	EST	-1.64	1.28	1
	AI661243	AI661243	EST	-1.04	1.28	1
	AI661039	AI661039	ESTs	-1.11	1.28	1
	AI661034	AI661034	ESTs	-1.19	1.28	1.2
	AI505970	AI505970	ESTs, Weakly similar to env polyprotein [M.musculus]	1.05	1.28	1
	AI504614	AI504614	ESTs, Moderately similar to serine/threonine protein kinase TAO1 [R.norvegicus]	-1.15	1.28	1
	AI465309	AI465309	ESTs	1.42	1.28	1
	AI451952	AI451952	ESTs	-1.17	1.28	1
	AI451664	AI451664	ESTs	-1.3	1.28	1
	AI448324	AI448324	ESTs, Moderately similar to unnamed protein product [M.musculus]	1.08	1.28	1
	AI426327	AI426327	ESTs, Highly similar to The KIAA0137 gene product is related to Arabidopsis thaliana protein kinase [H.sapiens]	1.53	1.28	1
	Add3	NM_013758	adducin 3 (gamma)	-1.17	1.28	1.16
	Zic4	NM_009576	zinc finger protein of the cerebellum 4	-1.25	1.27	1.46
	Zfp216	NM_009551	zinc finger protein 216	1.34	1.27	-1.09
	Thra	U12142	thyroid hormone receptor alpha	-1.13	1.27	1
	Scya11	NM_011330	small inducible cytokine A11	-1.15	1.27	1
	Olfr64	NM_013616	olfactory receptor 64	-1.09	1.27	1
	Ntsr	NM_018766	neurotensin receptor	1.08	1.27	1
	Mras	NM_008624	muscle and microspikes RAS	-1.19	1.27	1
	Mcmd6	NM_008567	mini chromosome maintenance deficient 6 (S. cerevisiae)	-1.63	1.27	-1.52
	Map4k6-pending	NM_016713	mitogen-activated protein kinase kinase kinase kinase 6	-1.01	1.27	1.07
	Inhbe	NM_008382	inhibin beta E	1.2	1.27	1
	Gsta2	AV079476	glutathione S-transferase, alpha 2 (Yc2)	1.39	1.27	1
	Gata3	NM_008091	GATA-binding protein 3	1.54	1.27	1
	D5Ucla4	AF273453	DNA segment, Chr 5, University of California at Los Angeles 4	1.18	1.27	1
	D16Ertd780e	AU020258	DNA segment, Chr 16, ERATO Doi 780, expressed	-1.39	1.27	1
	Ctsw	NM_009985	cathepsin W	-1.34	1.27	-1.35
	Casp3	NM_009810	caspase 3, apoptosis related cysteine protease	1.07	1.27	1
	BB165085	BB165085	ESTs	-1.65	1.27	1
	AW909118	AW909118	ESTs, Highly similar to KE03 protein [H.sapiens]	-1.36	1.27	-1.35
	AW824347	AW824347	EST	-1.43	1.27	1
	AW491734	AW491734	ESTs, Moderately similar to metabotropic glutamate receptor 4b [R.norvegicus]	1.22	1.27	1
	AW457220	AW457220	ESTs, Weakly similar to IkappaB kinase complex associated protein [H.sapiens]	1.02	1.27	1.19
	AV080324	AV080324	EST	1.18	1.27	-1.01
	AV073468	AV073468	EST	1.12	1.27	-1.14
	AV065489	AV065489	EST	1.02	1.27	-1.06
	AV025040	AV025040	EST	-1.17	1.27	1.29
	AV003902	AV003902	EST	1.42	1.27	1.33
	AU067822	AU067822	ESTs	1.13	1.27	1
	AK014221	AK014221	Mus musculus 13 days embryo head cDNA, RIKEN full-length enriched library, clone:3110056H04, full insert sequence.	1.16	1.27	-1.17
	AI987835	AI987835	ESTs, Moderately similar to KINESIN LIGHT CHAIN [Rattus norvegicus]	1.09	1.27	1
	AI854810	AI854810	ESTs, Moderately similar to RAS-RELATED PROTEIN RABB [Dictyostelium discoideum]	1.16	1.27	1
	AI586300	AI586300	ESTs	1.25	1.27	1
	AI504801	AI504801	ESTs	-1.26	1.27	1
	AI463265	AI463265	ESTs	1.1	1.27	1.12
	AI462476	AI462476	ESTs, Moderately similar to hepatocellular carcinoma-associated antigen 59 [H.sapiens]	-1.07	1.27	-1.07
	AI450995	AI450995	ESTs, Highly similar to KIAA0379 [H.sapiens]	-1.05	1.27	1.25
	AI448890	AI448890	ESTs, Highly similar to S68418 protein phosphatase 1M chain M110 isoform - rat [R.norvegicus]	1.33	1.27	1
	AI447879	AI447879	ESTs	1.02	1.27	1
	AI413317	AI413317	ESTs, Weakly similar to B cell antigen receptor Ig beta associated protein 1 [M.musculus]	-1.13	1.27	1
	AI255934	AI255934	EST	1.66	1.27	1
	AI194829	AI194829	ESTs, Highly similar to HYPOTHETICAL 47.9 KD PROTEIN B0303.3 IN CHROMOSOME III [Caenorhabditis elegans]	1.3	1.27	-1.4
	AF294617	AF294617	Mus musculus inducible 6-phosphofructo-2-kinase mRNA, complete cds	-1.06	1.27	1
	Ywhae	NM_009536	tyrosine 3-monooxygenase/tryptophan 5-monooxygenase activation protein, epsilon polypeptide	1.07	1.26	1.07
	V2r3	AF011413	vomeronasal organ family 2, receptor, 3	1.44	1.26	1
	Tgfb1i1	NM_009365	transforming growth factor beta 1 induced transcript 1	-1.16	1.26	1
	Tcf12	NM_011544	transcription factor 12	1.09	1.26	1
	Ssa2	NM_013835	Sjogren syndrome antigen A2	1.18	1.26	1
	Slc16a1	NM_009196	solute carrier family 16 (monocarboxylic acid transporters), member 1	1.07	1.26	1.17
	Rnf22	AB030912	ring finger protein 22	-1.13	1.26	1
	Rab7-ps1	Y13361	RAB7, member RAS oncogene family, pseudogene 1	1.2	1.26	1.28
	Ptpn13	NM_011204	protein tyrosine phosphatase, non-receptor type 13	1.11	1.26	1
	Pthr	NM_011199	parathyroid hormone receptor	-1.13	1.26	1
	Pkcz	NM_008860	protein kinase C, zeta	1.1	1.26	1
	Max	NM_008558	Max protein	-1	1.26	1.06
	Il1r1	NM_008362	interleukin 1 receptor, type I	-1.03	1.26	1
	Guca1a	NM_008189	guanylate cyclase activator 1a (retina)	-1.07	1.26	1
	Grin2d	NM_008172	glutamate receptor, ionotropic, NMDA2D (epsilon 4)	1.9	1.26	-1.01
	Es10	AB025408	esterase 10	1.01	1.26	-1.24
	DD64	AB036742	Mus musculus DD64 mRNA, complete cds	-1.22	1.26	1
	D3Wsu161e	AW324416	DNA segment, Chr 3, Wayne State University 161, expressed	-1.11	1.26	-1.38
	Clic4	NM_013885	chloride intracellular channel 4 (mitochondrial)	-1.14	1.26	-1.06
	BF020055	BF020055	ESTs, Highly similar to CLATHRIN HEAVY CHAIN [Rattus norvegicus]	1.14	1.26	-1.16
	BE995372	BE995372	ESTs, Weakly similar to NSD1 protein [M.musculus]	1.05	1.26	1
	BE951982	BE951982	ESTs, Weakly similar to proliferation potential-related protein [M.musculus]	-1.46	1.26	1
	BE948715	BE948715	ESTs, Moderately similar to AF181992_1 dynein light intermediate chain 1 [R.norvegicus]	1.1	1.26	1.01
	BE852833	BE852833	ESTs	1.09	1.26	-1.01
	BE691994	BE691994	ESTs, Moderately similar to seven transmembrane receptor [R.norvegicus]	1.13	1.26	1
	BB180669	BB180669	ESTs, Weakly similar to zinc finger protein 95 [M.musculus]	1.02	1.26	1
	AW488496	AW488496	ESTs	1.17	1.26	-1.1
	AW456954	AW456954	ESTs, Weakly similar to zinc finger protein ZNF216 [M.musculus]	-1.05	1.26	-1.15
	AW260275	AW260275	ESTs	-1.33	1.26	1
	AV364677	AV364677	EST	1.31	1.26	1.24
	AV070742	AV070742	EST	1.49	1.26	1.28
	Arg1	NM_007482	arginase 1, liver	1.49	1.26	1
	Aqp4	U88623	aquaporin 4	1.33	1.26	1	P
	AI875573	AI875573	ESTs, Weakly similar to KIAA0599 protein [H.sapiens]	-1.01	1.26	1
	AI842501	AI842501	EST	-1.04	1.26	1
	AI508576	AI508576	ESTs	-1.07	1.26	1
	AI462610	AI462610	ESTs	1.15	1.26	1
	AI428910	AI428910	ESTs	-1.29	1.26	1.26
	AI255901	AI255901	EST	-1.51	1.26	1
	AI172953	AI172953	ESTs	1.17	1.26	1
	Top1	NM_009408	topoisomerase (DNA) I	-1.11	1.25	1
	Tcfubf	NM_011551	transcription factor UBF	-1.14	1.25	-1.21
	Tbx5	AF140427	T-box 5	-1.16	1.25	1
	Stat4	NM_011487	signal transducer and activator of transcription 4	-1.16	1.25	1
	Sec61a2	NM_021305	Sec61 alpha isoform 2	1.66	1.25	1.37
	Rnf19	NM_013923	ring finger protein (C3HC4 type) 19	-1	1.25	1
	Piga	D26047	phosphatidylinositol glycan, class A	-1.09	1.25	1
	Ntsr2	NM_008747	neurotensin receptor 2	-1.09	1.25	1
	Kdap	NM_008437	kidney-derived aspartic protease-like protein	1.07	1.25	1.34
	Il7r	NM_008372	interleukin 7 receptor	-1.55	1.25	1
	H2-Ke2	NM_010385	H2-K region expressed gene 2	1.11	1.25	-1.5
	Glra1	NM_020492	glycine receptor, alpha 1 subunit	-1.65	1.25	1.27
	Gcnt1	NM_010265	glucosaminyl (N-acetyl) transferase 1, core 2	-1.13	1.25	1.32
	F2rl1	NM_007974	coagulation factor II (thrombin) receptor-like 1	-1.06	1.25	1
	Ebf2	NM_010095	early B-cell factor 2	1.13	1.25	1
	Ctsf	NM_019861	cathepsin F	1.06	1.25	-1.03
	Cmklr1	U79525	chemokine-like receptor 1	1.02	1.25	1
	Ceacam10	NM_007675	CEA-related cell adhesion molecule 10	1.16	1.25	1
	BF455602	BF455602	ESTs, Highly similar to unnamed protein product [H.sapiens]	-1.65	1.25	1
	BB440154	BB440154	EST, Weakly similar to TF1A_MOUSE TRANSCRIPTION INTERMEDIARY FACTOR 1-ALPHA [M.musculus]	1.08	1.25	1
	BB398932	BB398932	ESTs	-1.34	1.25	1
	BB239129	BB239129	ESTs, Highly similar to BCL2_MOUSE APOPTOSIS REGULATOR BCL-2 [M.musculus]	-1.68	1.25	1
	BB097277	BB097277	ESTs	-1.07	1.25	1
	AW558604	AW558604	EST, Weakly similar to HS7C_MOUSE HEAT SHOCK COGNATE 71 KDA PROTEIN [M.musculus]	1.6	1.25	1
	AW492737	AW492737	ESTs, Weakly similar to transcription factor C1 [M.musculus]	1.09	1.25	1
	AW212345	AW212345	ESTs	1.62	1.25	-1.29
	AV366757	AV366757	EST	1.21	1.25	1
	AV227956	AV227956	EST	-1.18	1.25	1.39
	AV075290	AV075290	EST	1.02	1.25	1
	AV065596	AV065596	EST	1.56	1.25	1.36
	AV047498	AV047498	ESTs, Weakly similar to CDK4_MOUSE CELL DIVISION PROTEIN KINASE 4 [M.musculus]	-1.1	1.25	1.31
	AV002773	AV002773	EST, Weakly similar to G3PT_MOUSE GLYCERALDEHYDE 3-PHOSPHATE DEHYDROGENASE, TESTIS-SPECIFIC [M.musculus]	1.11	1.25	-1.08
	Aim1l	BF658173	absent in melanoma 1-like	-1.16	1.25	1.22
	AI662157	AI662157	EST	-1.86	1.25	1
	AI562056	AI562056	ESTs, Weakly similar to Inv [M.musculus]	1.07	1.25	1
	AI506767	AI506767	ESTs	-2.02	1.25	1
	AI451161	AI451161	ESTs	1.01	1.25	1
	AI450153	AI450153	ESTs	1.08	1.25	1
	AI385691	AI385691	ESTs, Highly similar to P2UR_MOUSE P2U PURINOCEPTOR 1 [M.musculus]	1.02	1.25	1
	AI303070	AI303070	ESTs, Weakly similar to I49636 DNA-binding protein - mouse [M.musculus]	-1.07	1.25	1.24
	AI173899	AI173899	ESTs, Highly similar to 5NTC_HUMAN CYTOSOLIC PURINE 5'-NUCLEOTIDASE [H.sapiens]	-1.08	1.25	1
	AF239957	AF239957	Mus musculus toll/interleukin-1 receptor 8 (TIR8) mRNA, complete cds	1.14	1.25	1.24
	Zfp105	NM_009544	zinc finger protein 105	1.09	1.24	1
	Ywhas	NM_018754	tyrosine 3-monooxygenase/tryptophan 5-monooxygenase activation protein, sigma polypeptide	-1.1	1.24	1
	X03802	X03802	Mus musculus AKR T-cell receptor gamma chain V gamma 1-J gamma 4-C gamma 4 region mRNA, partial cds	-1.26	1.24	1
	Rab17	NM_008998	RAB17, member RAS oncogene family	1.15	1.24	1
	Nucb	NM_008749	nucleobindin	-1.12	1.24	-1.03
	Mnt	NM_010813	max binding protein	-1.07	1.24	1.1
	Ly116	AF230640	lymphocyte antigen 116	-1.16	1.24	1
	Itpk6-pending	NM_013785	inositol hexakisphosphate kinase 6	-1.04	1.24	1
	Il7	NM_008371	interleukin 7	-1.14	1.24	1
	Il1a	NM_010554	interleukin 1 alpha	-1.39	1.24	1
	Galnt3	NM_015736	UDP-N-acetyl-alpha-D-galactosamine:polypeptide N-acetylgalactosaminyltransferase 3	-1.11	1.24	1.01
	ESET	NM_018877	ERG-associated protein	-1.05	1.24	-1.05
	Entpd5	NM_007647	ectonucleoside triphosphate diphosphohydrolase 5	-1.05	1.24	-1.25
	Ehd1	NM_010119	EH-domain containing 1	1.09	1.24	-1.14
	Debt91	NM_019715	potassium channel modulatory factor DEBT-91	1.07	1.24	1
	Cd37	NM_007645	CD37 antigen	-1.21	1.24	1
	Cd2	NM_013486	CD2 antigen	-1.33	1.24	1
	Ccnt1	NM_009833	cyclin T1	-1.06	1.24	1.25
	BF020325	BF020325	ESTs	1.2	1.24	1
	BE995683	BE995683	ESTs, Moderately similar to serine phosphatase FCP1a [H.sapiens]	-1.02	1.24	1
	BE986580	BE986580	ESTs, Moderately similar to polyamine modulated factor-1 [H.sapiens]	-1.01	1.24	1.05
	BE952006	BE952006	ESTs, Moderately similar to AF155110_1 NY-REN-45 antigen [H.sapiens]	-1.03	1.24	1.13
	BE952004	BE952004	ESTs	1.54	1.24	1
	BE686561	BE686561	ESTs	-1.04	1.24	1
	BE685735	BE685735	ESTs, Weakly similar to AF244135_1 hepatocellular carcinoma-associated antigen 66 [H.sapiens]	-1.11	1.24	1
	BE331871	BE331871	ESTs, Moderately similar to AF257305_1 ASH1 [H.sapiens]	1.15	1.24	-1.02
	Bax	NM_007527	Bcl2-associated X protein	-1.03	1.24	-1.29
	Barx1	NM_007526	BarH-like homeobox 1	1.19	1.24	1
	AW826118	AW826118	ESTs	-1.17	1.24	1
	AW824374	AW824374	EST	-1.21	1.24	-1.19
	AW491600	AW491600	ESTs, Highly similar to protein associated with Myc [H.sapiens]	1.09	1.24	1.09
	AW491490	AW491490	EST, Weakly similar to AF182717_1 AMP-activated protein kinase beta-2 regulatory subunit [R.norvegicus]	-1.06	1.24	1
	AV367861	AV367861	EST	-1.35	1.24	1.63
	AV364687	AV364687	EST	1.42	1.24	1.24
	AV341298	AV341298	EST, Moderately similar to EPA4_MOUSE EPHRIN TYPE-A RECEPTOR 4 PRECURSOR [M.musculus]	-1.02	1.24	1.34
	Arhgap6	NM_009707	rho GTPase activating protein 6	1.98	1.24	1
	AI666292	AI666292	ESTs	-1.07	1.24	1.25
	AI661742	AI661742	ESTs	1.45	1.24	1
	AI593694	AI593694	ESTs	1.41	1.24	1.45
	AI593389	AI593389	ESTs	-1.9	1.24	1.37
	AI551802	AI551802	ESTs	-1.19	1.24	1.18
	AI506784	AI506784	ESTs	1.03	1.24	1
	AI467452	AI467452	ESTs, Moderately similar to hypothetical protein [H.sapiens]	-1.16	1.24	1
	AI451893	AI451893	EST	-1.03	1.24	1.02
	AI450772	AI450772	ESTs	-1.43	1.24	1.28
	AI450253	AI450253	ESTs	-1.18	1.24	1
	AI426426	AI426426	EST	-1	1.24	1
	AI315632	AI315632	EST	1.13	1.24	-1.23
	AI303159	AI303159	EST	-2.52	1.24	1
	Abi1	NM_007380	abl-interactor 1	1.23	1.24	1.4
	Zim1	NM_011769	zinc finger, imprinted 1	-1.01	1.23	1.43
	Wisp1	NM_018865	WNT1 inducible signaling pathway protein 1	-1.12	1.23	1
	V2r2	NM_009492	vomeronasal organ family 2, receptor, 2	-1.01	1.23	1
	Utf1	NM_009482	undifferentiated embryonic cell transcription factor 1	-3.39	1.23	1
	Ubce7ip3-pending	NM_019705	ubiquitin conjugating enzyme 7 interacting protein 3	-1.07	1.23	-1.31
	Tcfe2a	X17500	transcription factor E2a	1.06	1.23	1
	Tbrg4	BE952028	transforming growth factor beta regulated gene 4	1.02	1.23	-1.3
	Tacr1	NM_009313	tachykinin receptor 1	1.13	1.23	-1.17
	Spag1	NM_012031	sperm associated antigen 1	1.03	1.23	1.22
	Ppp1cb	M27073	protein phosphatase 1, catalytic subunit, beta isoform	1.2	1.23	-1.32
	Pitx3	NM_008852	paired-like homeodomain transcription factor 3	-1.24	1.23	1
	Nkx6-2	L08074	NK6 transcription factor related, locus 2 (Drosophila)	-1.51	1.23	1.09
	NG7	NM_019873	immunophilin-like protein NG7	1.03	1.23	1
	Mkrn1	NM_018810	makorin, ring finger protein, 1	1.14	1.23	1.09
	Ly96	NM_016923	lymphocyte antigen 96	1.09	1.23	1
	Itih2	NM_010582	inter-alpha trypsin inhibitor, heavy chain 2	-1.44	1.23	-1.42
	Icsbp	NM_008320	interferon concensus sequence binding protein	1.19	1.23	-1.39
	Hyal1	NM_008317	hyaluronidase 1	-1.14	1.23	1
	Hsc70t	NM_013558	heat shock protein cognate 70, testis	-1.73	1.23	1
	Eif4a1	AB011595	eukaryotic translation initiation factor 4A1	1.29	1.23	-1.04
	Csf1r	NM_007779	colony stimulating factor 1 receptor	1.03	1.23	1
	Cops2	NM_009939	COP9 (constitutive photomorphogenic, subunit 2 (Arabidopsis)	-1.06	1.23	-1.23
	Ccne2	NM_009830	cyclin E 2	-1.27	1.23	1
	Camk1b	NM_012040	calcium/calmodulin-dependent protein kinase 1, beta	1.18	1.23	-1.21
	BE991152	BE991152	ESTs	1.27	1.23	1.11
	BE949753	BE949753	ESTs, Moderately similar to Y039_HUMAN HYPOTHETICAL PROTEIN KIAA0039 [H.sapiens]	-1.36	1.23	-1.43
	BE447831	BE447831	EST	-1.2	1.23	1
	AW824628	AW824628	EST	-1.43	1.23	1
	AW496457	AW496457	ESTs	-1.07	1.23	1
	AW491420	AW491420	ESTs	1.59	1.23	1
	AV372861	AV372861	EST	-2.14	1.23	1.3
	AV084153	AV084153	ESTs, Weakly similar to zinc finger protein 105 [M.musculus]	1.08	1.23	-1.11
	AV078965	AV078965	EST, Moderately similar to group IB pancreatic-type secreted phospholipase A2 precursor [M.musculus]	1.26	1.23	1.24
	AV070718	AV070718	ESTs	1.16	1.23	1.38
	AU067827	AU067827	ESTs, Highly similar to Y24K_MOUSE HYPOTHETICAL 24.1 KD PROTEIN ON CHROMOSOME 1 [M.musculus]	1.14	1.23	1.08
	AI788712	AI788712	EST, Weakly similar to 0806162D protein COII [M.musculus]	-2.08	1.23	1
	AI747623	AI747623	ESTs	1.28	1.23	1
	AI552518	AI552518	ESTs, Weakly similar to protein serine/threonine phosphatase 4 regulatory subunit 1 [H.sapiens]	-1.55	1.23	1
	AI482074	AI482074	ESTs	-1.25	1.23	1.3
	AI451283	AI451283	ESTs	-1.2	1.23	1
	AI451134	AI451134	ESTs	1.05	1.23	1
	AI450779	AI450779	ESTs	-1.41	1.23	1
	AI450378	AI450378	ESTs, Weakly similar to ORF2 [M.musculus]	-1.26	1.23	1
	AI448102	AI448102	ESTs	1.41	1.23	1
	AI428906	AI428906	ESTs	1.04	1.23	-1.04
	AI315206	AI315206	ESTs	1.62	1.23	1.24
	Trt	AV371562	translationally regulated transcript (21 kDa)	-2.59	1.22	1
	Slc10a2	NM_011388	solute carrier family 10, member 2	-1.33	1.22	1
	Nr2e3	NM_013708	nuclear receptor subfamily 2, group E, member 3	-1.19	1.22	1
	Nr0b1	NM_007430	nuclear receptor subfamily 0, group B, member 1	1.1	1.22	1
	Ncor1	NM_011308	nuclear receptor co-repressor 1	1.06	1.22	1.11
	Lztfl1	AJ297352	Mus musculus mRNA for leucine zipper transcription factor-like 1 (Lztfl1 gene)	-1.02	1.22	1
	Lrp	NM_008512	low density lipoprotein receptor related protein	-1.11	1.22	1.06
	Lcn2	X81627	lipocalin 2	-1.51	1.22	1.36
	Lat	NM_010689	linker for activation of T cells	1.26	1.22	1
	Igfbp1	NM_008341	insulin-like growth factor binding protein 1	-1.61	1.22	1
	Hmox2	NM_010443	heme oxygenase (decycling) 2	-1.04	1.22	1.43
	Gtf2h4	NM_010364	general transcription factor IIH, polypeptide 4	-1	1.22	1
	GlnRS	X54327	M.musculus mRNA for glutamyl-tRNA synthetase	1.01	1.22	-1.13
	Folr1	NM_008034	folate receptor 1 (adult)	1.06	1.22	1
	Flt4	NM_008029	FMS-like tyrosine kinase 4	-1.2	1.22	1
	Ermp-pending	NM_021500	erythroblast macrophage protein	-1.19	1.22	1
	Eps15	NM_007943	epidermal growth factor receptor pathway substrate 15	1.31	1.22	1
	Drg1	NM_007879	developmentally regulated GTP-binding protein 1	-1.03	1.22	-1.02
	Dmrt1	NM_015826	doublesex and mab-3 related transcription factor 1	1.14	1.22	1.24
	D15Wsu59e	AI195058	DNA segment, Chr 15, Wayne State University 59, expressed	-1.23	1.22	-1.3
	D12Ertd446e	BE133962	DNA segment, Chr 12, ERATO Doi 446, expressed	1.49	1.22	-1.01
	Csf2rb2	NM_007781	colony stimulating factor 2 receptor, beta 2, low-affinity (granulocyte-macrophage)	1.13	1.22	1
	Calcrl	NM_018782	calcitonin receptor-like	2.06	1.22	1
	C79832	C79832	ESTs	-1.84	1.22	1
	BE983452	BE983452	ESTs, Moderately similar to ZINC FINGER PROTEIN 46 [Homo sapiens]	1.13	1.22	1.38
	BE946931	BE946931	ESTs, Highly similar to lymphocyte specific adaptor protein Lnk [M.musculus]	1.31	1.22	-1.07
	BE634832	BE634832	ESTs	-1.09	1.22	1
	BB105412	BB105412	ESTs	1.08	1.22	1
	AW824630	AW824630	ESTs	-1.54	1.22	1
	AW496370	AW496370	ESTs	-1.14	1.22	1
	AW228121	AW228121	ESTs, Weakly similar to CD82_MOUSE CD82 ANTIGEN [M.musculus]	-1.15	1.22	1.02
	AW123354	AW123354	ESTs	1.55	1.22	-1.03
	AV370395	AV370395	EST	1.02	1.22	1.23
	AV370351	AV370351	EST	-1.44	1.22	1.36
	AV368702	AV368702	EST	-1	1.22	1.18
	AV080576	AV080576	EST	-1.16	1.22	1
	AV076503	AV076503	EST	1.8	1.22	1
	AV063588	AV063588	EST	1.11	1.22	1.19
	AV062277	AV062277	EST	1.01	1.22	1.28
	AV028283	AV028283	EST	-1.03	1.22	1.25
	AI593846	AI593846	ESTs	-1.31	1.22	1
	AI506092	AI506092	EST	-1.08	1.22	1
	AI450352	AI450352	ESTs	1.18	1.22	1
	AI449397	AI449397	ESTs	-1.66	1.22	1
	AI327354	AI327354	ESTs, Highly similar to HYPOTHETICAL 91.2 KD PROTEIN IN RPS7A-SCH9 INTERGENIC REGION [Saccharomyces cerevisiae]	-1.01	1.22	-1.36
	AI265272	AI326256	EST AI265272	1.14	1.22	1.1
	Tnfrsf4	NM_011659	tumor necrosis factor receptor superfamily, member 4	-2	1.21	1
	Tead3	AJ131526	TEA domain family member 3	-1.08	1.21	1.25
	Scya6	NM_009139	small inducible cytokine A6	1.24	1.21	1
	Rps5	NM_009095	ribosomal protein S5	-1.02	1.21	-1.04
	Prkm8ip	NM_011162	protein kinase, mitogen-activated 8 interacting protein	1.41	1.21	1
	Ppap2a	NM_008903	phosphatidic acid phosphatase 2a	1.22	1.21	1
	Ngp	NM_008694	neutrophilic granule protein	1.23	1.21	-1.06
	Myo1b	NM_010863	myosin Ib	1.23	1.21	1
	Kap	NM_010594	kidney androgen regulated protein	1.3	1.21	1
	Icam2	NM_010494	intercellular adhesion molecule 2	-1.08	1.21	1.24
	Hexb	NM_010422	hexosaminidase B	1.11	1.21	1
	G0s2	NM_008059	G0/G1 switch gene 2	-1.38	1.21	1
	Fcgr2b	NM_010187	Fc receptor, IgG, low affinity IIb	-1.15	1.21	1
	Edr1	NM_007905	early development regulator1 (homolog of polyhomeotic 1)	-1.1	1.21	-1.12
	Dagk1	NM_016811	diacylglycerol kinase, alpha (80 kDa)	-1.03	1.21	1
	D6Ertd109e	D87691	DNA segment, Chr 6, ERATO Doi 109, expressed	-1.32	1.21	-1.16
	Csf3r	NM_007782	colony stimulating factor 3 receptor (granulocyte)	-1.48	1.21	1
	Cited2	NM_010828	Cbp/p300-interacting transactivator, with Glu/Asp-rich carboxy-terminal domain, 2	1.54	1.21	1.49
	Camp	AF119384	Mus musculus putative CAMP protein (Camp) mRNA, complete cds	-1.12	1.21	1
	Bmpr2	NM_007561	bone morphogenic protein receptor, type II (serine/threonine kinase)	-1.2	1.21	1.46
	BF608973	BF608973	MY1_001915 Mus musculus cDNA, 5' end	-1.34	1.21	1
	BF453918	BF453918	ESTs	1.02	1.21	-1.16
	BE632142	BE632142	ESTs	2.16	1.21	-1.05
	BE554648	BE554648	ESTs, Weakly similar to AF165114_1 Borg4 [M.musculus]		1.21	-1.08
	Bcl7c	NM_009746	B-cell CLL/lymphoma 7C	1.06	1.21	1
	BB428228	BB428228	ESTs, Moderately similar to TF1B_MOUSE TRANSCRIPTION INTERMEDIARY FACTOR 1-BETA [M.musculus]	1.01	1.21	-1.03
	BB263833	BB263833	ESTs, Highly similar to fibroblast growth factor 13 isoform 1y1v [H.sapiens]	1.14	1.21	1
	AW125816	AW125816	ESTs, Weakly similar to CRMS2 carbonate dehydratase [M.musculus]	1.03	1.21	-1.08
	AV368063	AV368063	EST	1.57	1.21	1.23
	AV076461	AV076461	EST	1.52	1.21	1
	AV064495	AV064495	ESTs	1.07	1.21	1.22
	AV003175	AV003175	EST, Weakly similar to NADH:ubiquinone oxidoreductase ASHI subunit [H.sapiens]	1.09	1.21	1.14
	AI788735	AI788735	ESTs	1.24	1.21	1
	AI666734	AI666734	ESTs	1.35	1.21	1
	AI662142	AI662142	ESTs	1.67	1.21	1
	AI591613	AI591613	ESTs	-1.21	1.21	1.26
	AI506164	AI506164	ESTs	1.14	1.21	1
	AI503341	AI503341	ESTs, Highly similar to NARDILYSIN PRECURSOR [Rattus norvegicus]	-1.01	1.21	-1.06
	AI451462	AI451462	ESTs	1.51	1.21	-1.02
	AI450144	AI450144	ESTs, Weakly similar to JAK3_MOUSE TYROSINE-PROTEIN KINASE JAK3 [M.musculus]	1.28	1.21	-1
	AI426710	AI426710	ESTs	-1.01	1.21	1
	AI303516	AV004661	EST AI303516	1.28	1.21	1.25
	AI118310	AI118310	ESTs, Weakly similar to HSPC035 protein [H.sapiens]	1.04	1.21	1
	AI036320	AI036320	ESTs, Highly similar to ZINC FINGER PROTEIN 91 [Homo sapiens]	1.31	1.21	1
	Ywhab	NM_018753	3 monooxgenase/tryptophan 5 monooxgenase activation protein, beta polypeptide	-1.24	1.2	-1.27
	Uba52	NM_019883	ubiquitin A-52 residue ribosomal protein fusion product 1	1	1.2	1.09
	Tor2a	AW146272	torsin family 2, member A	1.25	1.2	1
	Tnfsf13b	AA254047	tumor necrosis factor (ligand) superfamily, member 13b	-1.18	1.2	1
	Tnfrsf9	NM_011612	tumor necrosis factor receptor superfamily, member 9	1.54	1.2	1
	Spi16	U96702	serine protease inhibitor 16	-1.19	1.2	-1.31
	Sipa1	NM_011379	signal-induced proliferation associated gene 1	-1.02	1.2	1
	Pira10	NM_008848	paired-Ig-like receptor A10	-1.02	1.2	1.31
	Pacsin2	NM_011862	protein kinase C and casein kinase substrate in neurons 2	1.05	1.2	1
	Olfr4-3	NM_013728	olfactory receptor 4 cluster, gene 3	-1.48	1.2	1
	Nfkbil1	NM_010909	nuclear factor of kappa light polypeptide gene enhancer in B-cells inhibitor-like 1	1.17	1.2	1
	M29010	M29010	COMPLEMENT FACTOR H PRECURSOR	-1.17	1.2	1.31
	M29009	M29009	Mouse complement factor H-related protein mRNA, complete cds, clone 9C4	-1.28	1.2	1
	Khk	AV068009	ketohexokinase	1.02	1.2	1
	Iigp-pending	AF194871	interferon-inducible GTPase	1.21	1.2	-3.61
	Gstm3	J03953	glutathione S-transferase, mu 3	-1.38	1.2	-1.37
	ESET	BF147933	ERG-associated protein	1.02	1.2	-1.11
	Dck	NM_007832	deoxycytidine kinase	1.14	1.2	1
	Col11a2	NM_009926	procollagen, type XI, alpha 2	-1.22	1.2	1
	BG084910	BG084910	H3105E03-5 NIA Mouse 15K cDNA Clone Set Mus musculus cDNA clone H3105E03 5', mRNA sequence.	-1.11	1.2	1
	BF466913	BF466913	ESTs, Weakly similar to S05319 glucose transport protein, hepatic - mouse [M.musculus]	1.03	1.2	-1.03
	BE981921	BE981921	ESTs, Weakly similar to apoptosis associated tyrosine kinase [M.musculus]	1.38	1.2	1.15
	BE956774	BE956774	ESTs, Moderately similar to I48719 protein kinase C [M.musculus]	-1.85	1.2	1
	BE954986	BE954986	ESTs, Highly similar to KIAA0907 protein [H.sapiens]	1.07	1.2	1
	BE953380	BE953380	ESTs, Moderately similar to NADH-UBIQUINONE OXIDOREDUCTASE MLRQ SUBUNIT [Bos taurus]	1.21	1.2	1.08
	BE628576	BE628576	ESTs, Weakly similar to MITOCHONDRIAL PRECURSOR PROTEINS IMPORT RECEPTOR [Neurospora crassa]	1.28	1.2	-1.03
	BB222774	BB222774	ESTs, Highly similar to REGULATOR OF G-PROTEIN SIGNALLING 2 [Homo sapiens]	-1.03	1.2	-1.05
	AW540004	AW540004	ESTs	-1	1.2	1
	AW494605	AW494605	EST, Highly similar to NTC3_MOUSE NEUROGENIC LOCUS NOTCH 3 PROTEIN [M.musculus]	-1.11	1.2	1
	AV107851	AV107851	ESTs	1.34	1.2	1.35
	AV074170	AV074170	EST, Moderately similar to trypsinogen 9 [M.musculus]	-1.14	1.2	1.91
	AV073658	AV073658	EST	-1.43	1.2	-1.25
	AV065502	AV065502	EST	1.13	1.2	1.29
	AV062042	AV062042	EST	1.13	1.2	1
	Ass1	NM_007494	argininosuccinate synthetase 1	-1.56	1.2	1
	AK014542	AK014542	Mus musculus 0 day neonate skin cDNA, RIKEN full-length enriched library, clone:4631434O16, full insert sequence.	1.08	1.2	1
	AI891654	AI891654	EST	-1.56	1.2	1
	AI789826	AI789826	EST, Weakly similar to 0806162A ATPase 6 [M.musculus]	1.27	1.2	-1.23
	AI604856	AI604856	ESTs, Highly similar to PHOSPHOENOLPYRUVATE CARBOXYKINASE, CYTOSOLIC [Rattus norvegicus]	1.15	1.2	-1.05
	AI593508	AI593508	ESTs, Highly similar to JC1193 angiotensin II receptor 1A - mouse [M.musculus]	1.01	1.2	1
	AI553243	AI553243	ESTs	-1.21	1.2	1
	AI550403	AI550403	ESTs	1	1.2	1
	AI507409	AI507409	ESTs, Weakly similar to AF149013_1 transient receptor potential-related protein [M.musculus]	-1.64	1.2	1
	AI481193	AI481193	ESTs	-1.08	1.2	1
	AI462613	AI462613	ESTs	-1.26	1.2	1
	AI448493	AI448493	ESTs, Weakly similar to A41988 S-100 calcium-binding protein A2 - human [H.sapiens]	-1.05	1.2	1
	AI430832	AI430832	ESTs	1.17	1.2	1.17
	AI326917	AI326917	ESTs, Highly similar to C-1-TETRAHYDROFOLATE SYNTHASE, CYTOPLASMIC [Homo sapiens]	-1.1	1.2	-1.32
	Zfp238	NM_013915	zinc finger protein 238	1.38	1.19	1
	Xlr5	AL049866	Mus musculus chromosome X contigB; X-linked lymphocyte regulated 5 gene, Zinc finger protein 275, Zinc finger protein 92, mmxq28orf.	1.02	1.19	1
	X03670	X03670	Mouse rearranged gene for T-cell receptor beta V(E1)-D(1)-J(2.5) allele BDFL beta I	-1.02	1.19	-1.07
	Ugcg	NM_011673	UDP-glucose ceramide glucosyltransferase	1.23	1.19	1
	Tjp3	NM_013769	tight junction protein 3	1.16	1.19	-1.17
	Tgm2	NM_009373	transglutaminase 2, C polypeptide	-1.02	1.19	1
	Tcfec	AF077742	transcription factor EC	-1.08	1.19	1
	Tcf21	NM_011545	transcription factor 21	1.14	1.19	1
	Tbrg3	U29182	transforming growth factor beta regulated gene 3	1.12	1.19	1.22
	Stk10	NM_009288	serine/threonine kinase 10	1.17	1.19	1.43
	Psg16	U34272	pregnancy specific glycoprotein 16	-1.78	1.19	1
	Pou2f2	NM_011138	POU domain, class 2, transcription factor 2	-1.47	1.19	1
	Nr2c1	NM_011629	nuclear receptor subfamily 2, group H, member 1	-1.13	1.19	1
	Klra16	NM_013794	killer cell lectin-like receptor, subfamily A, member 16	-1.08	1.19	1
	Klf3	AW209102	Kruppel-like factor 3 (basic)	1.16	1.19	-1.02
	Hes1	NM_008235	hairy and enhancer of split 1, (Drosophila)	1.02	1.19	1
	Cdc2l2	NM_007661	cell division cycle 2 homolog (S. pombe)-like 2	-1.17	1.19	1.11
	Bmi1	NM_007552	B lymphoma Mo-MLV insertion region 1	1.23	1.19	1.41
	Birc1e	NM_010870	baculoviral IAP repeat-containing 1e	-1.02	1.19	1.16
	BG246555	BG246555	602360594F1 NCI_CGAP_Mam1 Mus musculus cDNA clone IMAGE:4489103 5', mRNA sequence.	1.02	1.19	1
	BF466399	BF466399	ESTs	-1.23	1.19	1
	BE994215	BE994215	ESTs, Weakly similar to unknown [H.sapiens]	1.17	1.19	1
	BB390132	BB390132	EST, Weakly similar to HS7C_MOUSE HEAT SHOCK COGNATE 71 KDA PROTEIN [M.musculus]	1.04	1.19	1
	BB270161	BB270161	ESTs, Highly similar to EPB6_MOUSE EPHRIN TYPE-B RECEPTOR 6 PRECURSOR [M.musculus]	-1.1	1.19	1
	BB096750	BB096750	ESTs	-1.03	1.19	1
	BB082078	BB082078	ESTs	1.21	1.19	1.26
	AW456486	AW456486	ESTs	1.31	1.19	1.22
	AW321071	AW321071	ESTs	1.01	1.19	1
	AW123118	AW123118	ESTs, Moderately similar to AF096286_1 pecanex 1 [M.musculus]	1.14	1.19	1
	AW061048	AW061048	ESTs, Moderately similar to antigen NY-CO-3 [H.sapiens]	1.09	1.19	1.1
	AV371448	AV371448	EST	1.32	1.19	1
	AV078055	AV078055	EST	-2.68	1.19	-1.04
	AV062370	AV062370	EST	1.32	1.19	1.24
	AV024958	AV024958	EST	-1.25	1.19	1
	AU043061	AU043061	ESTs	-1.18	1.19	1
	Arhgef1	NM_008488	Rho guanine nucleotide exchange factor (GEF) 1	1.14	1.19	1
	AK014755	AK014755	Mus musculus 0 day neonate head cDNA, RIKEN full-length enriched library, clone:4833423D12, full insert sequence.	1.64	1.19	1
	AK004244	AK004244	Mus musculus 18 days embryo cDNA, RIKEN full-length enriched library, clone:1110054D16, full insert sequence.	-1	1.19	-1.15
	AI875049	AI875049	EST	-1.38	1.19	1
	AI854581	AI854581	ESTs, Moderately similar to T00374 hypothetical protein KIAA0648 - human [H.sapiens]	1.16	1.19	1
	AI842618	AI842618	ESTs, Highly similar to AF132613_1 zinc finger DNA-binding protein [M.musculus]	1.16	1.19	1
	AI838699	AI838699	ESTs, Weakly similar to CG7739 gene product [D.melanogaster]	-1.57	1.19	1
	AI747415	AI747415	ESTs, Highly similar to HYPOTHETICAL 37.2 KD PROTEIN C12C2.09C IN CHROMOSOME I [Schizosaccharomyces pombe]	1.24	1.19	1.1
	AI662803	AI662803	ESTs	-1.18	1.19	1
	AI595858	AI595858	ESTs, Highly similar to IF36_HUMAN EUKARYOTIC TRANSLATION INITIATION FACTOR 3 SUBUNIT 6 [H.sapiens]	1.29	1.19	-1.06
	AI593821	AI593821	ESTs	1.58	1.19	1.37
	AI504042	AI504042	EST	-1.06	1.19	1
	AI462106	AI462106	ESTs, Highly similar to PHOSPHORYLASE B KINASE GAMMA CATALYTIC CHAIN, TESTIS ISOFORM [Homo sapiens]	1.18	1.19	1
	AI449396	AI449396	ESTs	1.4	1.19	1
	AI447480	AI447480	ESTs, Weakly similar to A30891 regulatory protein rpt-1 - mouse [M.musculus]	1.47	1.19	1
	AI426122	AI426122	ESTs	-1	1.19	1
	AI266922	AI266922	EST	-1.12	1.19	1
	AF237622	AF237622	Mus musculus acetyltransferase Tubedown-1 mRNA, complete cds	1.09	1.19	1
	Zfp26	X12592	zinc finger protein 26	-1.25	1.18	1
	Ttrap-pending	NM_019551	Traf and Tnf receptor associated protein	1.71	1.18	1
	Tfam	NM_009360	transcription factor A, mitochondrial	1.11	1.18	-1.31
	Sox6	NM_011445	SRY-box containing gene 6	-1.11	1.18	1.26
	SKI	NM_021337	similar to SKI2W protein	-1.08	1.18	1
	Sir2l	BF465679	silent mating type information regulation 2, (S.cerevisiae, homolog)-like	-1.11	1.18	-1.04
	Rad54l	NM_009015	RAD54 like (S. cerevisiae)	-1.13	1.18	1
	Ppp1cc	NM_013636	protein phosphatase 1, catalytic subunit, gamma isoform	-1.03	1.18	-1.04
	Pou3f1	NM_011141	POU domain, class 3, transcription factor 1	1.08	1.18	1
	Pkce	NM_011104	protein kinase C, epsilon	-1.08	1.18	1
	Olfr65	NM_013617	olfactory receptor 65	-1.34	1.18	1
	Nfatc2	NM_010899	nuclear factor of activated T-cells, cytoplasmic 2	-1.12	1.18	1
	M27034	M27034	Mouse MHC class I D-region cell surface antigen (D2d) gene, complete cds	-1.2	1.18	-1.91
	M11310	M11310	Mouse adenine phosphoribosyltransferase (APRT), complete cds	1.04	1.18	1
	Ly6	AI132310	lymphocyte antigen 6 complex	-1.14	1.18	1
	Lmo2	NM_008505	LIM only 2	1.22	1.18	1
	Lhcgr	NM_013582	luteinizing hormone/choriogonadotropin receptor	-1.37	1.18	1
	Kdr	NM_010612	kinase insert domain protein receptor	1.32	1.18	1.21
	Il10ra	NM_008348	interleukin 10 receptor, alpha	-1.22	1.18	1
	Igfbp6	NM_008344	insulin-like growth factor binding protein 6	-1.12	1.18	-1.03
	Hsj3	NM_008299	heat shock protein, DNAJ-like 3	1.12	1.18	1
	Hnrpu	NM_016805	heterogeneous nuclear ribonucleoprotein U	-1.1	1.18	-1.23
	Gps2	NM_019726	G protein pathway suppressor 2	-1.18	1.18	1
	Ga17-pending	AI255366	dendritic cell protein GA17	1.04	1.18	-1.24
	Dsc2	NM_013505	desmocollin 2	-1.42	1.18	-1.12
	D19Ertd144e	AI314315	DNA segment, Chr 19, ERATO Doi 144, expressed	-1.07	1.18	-1.15
	Cpsf3	NM_018813	cleavage and polyadenylation specificity factor 3	-1.05	1.18	-1.04
	Copeb	AF072403	core promoter element binding protein	-1.06	1.18	1.03
	Cct2	NM_007636	chaperonin subunit 2 (beta)	-1.09	1.18	-1.23
	BING4	NM_020603	BING4 protein	1.09	1.18	1
	BF228106	BF228106	ESTs, Highly similar to ALPHA-MANNOSIDASE [Rattus norvegicus]	-1.06	1.18	-1.15
	BE688363	BE688363	ESTs, Highly similar to db83 [R.norvegicus]	1.01	1.18	-1.11
	BE457695	BE457695	ESTs	1.01	1.18	-1.15
	BB404314	BB404314	ESTs, Moderately similar to nuclear localization signal binding protein [M.musculus]	-1.08	1.18	1
	B2m	NM_009735	beta-2 microglobulin	-2.69	1.18	-1.93
	AW986005	AW986005	ESTs, Moderately similar to BAG-family molecular chaperone regulator-2 [H.sapiens]	-1.41	1.18	-1.12
	AW743849	AW743849	ESTs, Weakly similar to AF167320_1 zinc finger protein ZFP113 [M.musculus]	1.16	1.18	1
	AW702140	AW702140	ESTs, Moderately similar to 1103301A transforming growth factor alpha [R.norvegicus]	-1.05	1.18	1
	AW413109	AW413109	ESTs	1.03	1.18	1
	AW412563	AW412563	ESTs	1.16	1.18	1
	AW209076	AW209076	ESTs, Highly similar to nucleoporin Nup84 [R.norvegicus]	-1.24	1.18	-1.42
	AW060329	AW060329	ESTs	-1.73	1.18	1
	AV370020	AV370020	EST	-1.11	1.18	1
	AV231264	AV231264	EST	1.44	1.18	1.31
	AV079995	AV079995	EST	2.38	1.18	1
	Atp6e	NM_007510	ATPase, H+ transporting lysosomal (vacuolar proton pump), 32 kDa	-1.02	1.18	-1.41
	Atp6d	NM_013477	ATPase, H+ transporting, lysosomal (vacuolar proton pump), 42 kDa	-1.06	1.18	-1.25
	Anxa8	NM_013473	annexin A8	1.03	1.18	1
	AI987780	AI987780	ESTs, Weakly similar to S68513 thyroid iodide transport protein - rat [R.norvegicus]	1.05	1.18	1.25
	AI849328	AI849328	ESTs	1.02	1.18	-1.14
	AI790147	AI790147	ESTs, Weakly similar to ZF37_MOUSE ZINC FINGER PROTEIN 37 [M.musculus]	-1.11	1.18	1
	AI785482	AI785482	EST, Weakly similar to 0806162J protein URF4 [M.musculus]	-1.16	1.18	1
	AI666746	AI666746	EST	1.02	1.18	1
	AI666740	AI666740	ESTs	-1.09	1.18	1
	AI644220	AI644220	ESTs, Moderately similar to AF151825_1 CGI-67 protein [H.sapiens]	1.24	1.18	-1.09
	AI593852	AI593852	ESTs	1.15	1.18	1.33
	AI585761	AI585761	ESTs	-1.31	1.18	1
	AI574232	AI574232	ESTs, Moderately similar to NDKB_MOUSE NUCLEOSIDE DIPHOSPHATE KINASE B [M.musculus]	1.21	1.18	-1.02
	AI551524	AI551524	ESTs	-1.65	1.18	1
	AI550515	AI550515	ESTs	-1.2	1.18	1
	AI462819	AI462819	ESTs, Highly similar to DRNG_MOUSE DEOXYRIBONUCLEASE GAMMA PRECURSOR [M.musculus]	1.18	1.18	1
	AI450175	AI450175	ESTs	1.01	1.18	1
	AI449668	AI449668	ESTs	1.08	1.18	1.29
	AI447622	AI447622	ESTs	-1.06	1.18	1.43
	AI413217	AI413217	ESTs	-1.07	1.18	1
	AF264050	AF264050	Mus musculus M3 muscarinic acetylcholine receptor gene, complete cds	-1.25	1.18	1
	AA536742	AA536742	ESTs, Highly similar to TFIIA large subunit [R.norvegicus]	-1.55	1.18	1
	AA189201	AA189201	ESTs	1.85	1.18	1
	Zfp293	NM_013914	zinc finger protein 293	-1.16	1.17	1
	Vpreb3	NM_009514	pre-B lymphocyte gene 3	1.09	1.17	1.19
	Tcp10c	NM_009341	t-complex protein 10c	1	1.17	1
	Stk25	NM_021537	serine/threonine kinase 25 (Ste20, yeast homolog)	1.35	1.17	1.05
	Stat1	NM_009283	signal transducer and activator of transcription 1	-1.14	1.17	1.1
	Rorc	NM_011281	RAR-related orphan receptor gamma	1.22	1.17	1
	Raet1a	NM_009016	retinoic acid early transcript 1, alpha	-1.18	1.17	1.14
	Ptgs2	NM_011198	prostaglandin-endoperoxide synthase 2	-1.02	1.17	1
	Procr	NM_011171	protein C receptor, endothelial	1.23	1.17	1
	Prg3	NM_016914	proteoglycan 3	-1.19	1.17	1
	Pkp3	NM_019762	plakophilin 3	-1.08	1.17	-1.06
[truncated: 6,015 more rows]

## Sheet: STable V vs NS398
Table S3-Fold Change in gene expression of all genes in in non infected, NS398 (NS398) relative to non infected, vehicle only treated mice (V) mice	Primary Sequence Name	Accession #	Sequence Description	Fold Change week 6	Fold Change wk 13	Fold Change week 19
	AV079235	AV079235	EST	1	10.9	12.06
	AV080712	AV080712	EST, Weakly similar to trypsinogen 8 [M.musculus]	2.11	10.62	2.49
	Try2	AV068350	trypsin 2	2.62	9.48	2.09
	AV067517	AV067517	ESTs	1	7.47	1.19
	AV072576	AV072576	ESTs, Weakly similar to pancreatic lipase related protein 1 [M.musculus]	1.6	7.06	21.04
	AV074170	AV074170	EST, Moderately similar to trypsinogen 9 [M.musculus]	1.82	7.02	2.14
	Try3	NM_011645	trypsin 3	2.6	4.71	1.88
	tRNA-Leu 1	AB042432	Mus musculus domesticus mitochondrial DNA, complete genome.	-2.24	4.47	-1.59
	BB072361	BB072361	EST	-1.95	3.83	1.72
	tRNA-Leu 1	AB042523	Mus musculus mitochondrial DNA, complete genome, strain:SAMR1.	-1.06	3.3	1.34
	Ela1	M27347	elastase 1, pancreatic	2.72	3.24	1.72
	AI256591	AI256591	ESTs	1.22	3.2	-1.08
	D12Ertd446e	BE133962	DNA segment, Chr 12, ERATO Doi 446, expressed	-1.68	3.14	-1.33
	BE688363	BE688363	ESTs, Highly similar to db83 [R.norvegicus]	1	3.1	-1.22
	AI504566	AI504566	ESTs	3.35	3.04	1.15
	Fin14	NM_008015	fibroblast growth factor inducible 14	-1.91	2.99	1.25
	BE946070	BE946070	ESTs, Weakly similar to ORF YKL201c [S.cerevisiae]	1	2.98	1.01
	AI844643	AI844643	ESTs, Highly similar to NADH-UBIQUINONE OXIDOREDUCTASE MLRQ SUBUNIT [Bos taurus]	1.46	2.92	1.03
	AI426327	AI426327	ESTs, Highly similar to The KIAA0137 gene product is related to Arabidopsis thaliana protein kinase [H.sapiens]	1	2.92	-1.01
	AV027509	AV027509	EST	1	2.85	1.12
	AW476018	AW476018	ESTs, Moderately similar to COXI_MOUSE CYTOCHROME C OXIDASE POLYPEPTIDE VIC-2 [M.musculus]	-1.99	2.8	1.58
	AI449110	AI449110	EST	1	2.8	-1.08
	Kitl	NM_013598	kit ligand	1	2.77	1.21
	Itgb1	Y00769	integrin beta 1 (fibronectin receptor beta)	-1.25	2.77	-1.48
	Nat2	NM_010874	N-acetyl transferase 2	1	2.75	-1.02
	Yes	NM_009535	Yamaguchi sarcoma viral (v-yes) oncogene homolog	2.83	2.74	-1
	AI465501	AI465501	ESTs	-1.26	2.74	1.06
	Sepp1	NM_009155	selenoprotein P, plasma, 1	-2.22	2.68	1.17
	Rbbp6	U28789	retinoblastoma binding protein 6	1	2.62	-1.13
	Txnrd1	NM_015762	thioredoxin reductase 1	1	2.55	-1.23
	AW122207	AW122207	ESTs, Weakly similar to CBFA_MOUSE CCAAT-BINDING TRANSCRIPTION FACTOR SUBUNIT A [M.musculus]	1	2.53	1.21
	AI448102	AI448102	ESTs	1	2.5	-1.58
	Ga17-pending	AI255366	dendritic cell protein GA17	1.48	2.47	1.38
	AI463583	AI463583	ESTs, Moderately similar to AF242376_1 KRAB zinc finger protein [M.musculus]	1	2.47	-1.03
	Ywhah	NM_011738	tyrosine 3-monooxygenase/tryptophan 5-monooxygenase activation protein, eta polypeptide	-2.02	2.45	-1.45
	AW823397	AW823397	ESTs, Weakly similar to AF186469_1 TM6P1 [R.norvegicus]	-1.63	2.44	-1.24
	Nkx3-1	NM_010921	NK-3 transcription factor, locus 1 (Drosophila)	1.13	2.42	1.05
	BE951267	BE951267	ESTs, Highly similar to protein serine/threonine phosphatase 4 regulatory subunit 1 [H.sapiens]	1.84	2.41	-1.46
	Scd2	NM_009128	stearoyl-Coenzyme A desaturase 2	-2.45	2.4	1.01
	H3f3a	NM_008210	H3 histone, family 3A	-2.61	2.38	-1.39
	Ptp4a1	NM_011200	protein tyrosine phosphatase 4a1	-2.5	2.36	1.07
	AI844022	AI844022	ESTs	-1.55	2.36	1.04
	AI894256	AI894256	ESTs, Moderately similar to TRANSCRIPTION INITIATION FACTOR IIA SMALL CHAIN [Saccharomyces cerevisiae]	1	2.35	1.15
	AI256489	AI256489	EST, Weakly similar to 0806162F protein URF1 [M.musculus]	-1.58	2.35	1.03
	Cd164	NM_016898	cd164 antigen	-1.43	2.34	1.04
	AW762420	AW762420	ESTs, Weakly similar to S19586 N-methyl-D-aspartate receptor glutamate-binding chain - rat [R.norvegicus]	2.61	2.33	1.06
	AI303808	AI303808	EST, Weakly similar to 0806162A ATPase 6 [M.musculus]	1.76	2.33	1.37
	Pla2g1b	AV076703	phospholipase A2, group IB, pancreas	1.37	2.31	-1.07
	AV075813	AV075813	EST	1	2.31	1.13
	AI267127	AI267127	ESTs	-1.85	2.31	-1.16
	BE135991	BE135991	ESTs, Highly similar to hypothetical protein [H.sapiens]	1	2.3	-1.37
	AV228037	AV228037	ESTs	1	2.3	1.12
	AV069024	AV069024	ESTs	1.31	2.3	-1.02
	Mer	NM_008587	c-mer proto-oncogene	1.44	2.29	1.27
	D14Ucla3	AI844822	DNA segment, Chr 14, University of California at Los Angeles 3	1	2.29	1.16
	AV074086	AV074086	EST, Weakly similar to group IB pancreatic-type secreted phospholipase A2 precursor [M.musculus]	1.61	2.29	-1.23
	Lif	NM_008501	leukemia inhibitory factor	1	2.28	-1.02
	BE627369	BE627369	ESTs, Weakly similar to SDP8 [M.musculus]	-1.44	2.28	1.38
	AI449436	AI449436	ESTs	2.9	2.28	1.26
	Tjp1	NM_009386	tight junction protein 1	-2.49	2.27	1.07
	Tde1	NM_012032	tumor differentially expressed 1	-1.05	2.26	1.15
	Sgk	NM_011361	serum/glucocorticoid regulated kinase	-2.44	2.26	-1.16
	Dld	NM_007861	dihydrolipoamide dehydrogenase	2.6	2.26	-1.02
	Tcf7l2	NM_009333	transcription factor 7-like 2	-2.53	2.25	2.11
	AI851654	AI851654	ESTs	-1.12	2.25	1.14
	Elavl3	U29148	ELAV (embryonic lethal, abnormal vision, Drosophila)-like 3 (Hu antigen C)	1	2.24	-1.07
	BE134031	BE134031	ESTs	1.11	2.24	-1
	AW701796	AW701796	ESTs, Weakly similar to CG7332 gene product [D.melanogaster]	1	2.24	-1.05
	AI661718	AI661718	ESTs	-1.7	2.24	1
	AI649011	AI649011	ESTs, Weakly similar to SMN_MOUSE SURVIVAL MOTOR NEURON PROTEIN [M.musculus]	-3.69	2.24	-1.27
	Ptgerep2	NM_008964	prostaglandin E receptor EP2 subtype	2.36	2.23	1.09
	AW047709	AW047709	ESTs, Weakly similar to zinc finger protein 54 [M.musculus]	1	2.23	1.1
	Kif5b	NM_008448	kinesin family member 5B	2.5	2.21	-1.2
	Map3k1	AF117340	mitogen activated protein kinase kinase kinase 1	-2.75	2.2	1.18
	AI835008	AI835008	ESTs, Highly similar to ZF13_MOUSE ZINC FINGER PROTEIN 13 [M.musculus]	1.06	2.2	-1.11
	Pphn	NM_013635	pantophysin	-1.7	2.19	1.01
	Lgals1	NM_008495	lectin, galactose binding, soluble 1	-1.25	2.18	-1.83
	Dguok	NM_013764	deoxyguanosine kinase	-1.06	2.18	-1.13
	BB407302	BB407302	ESTs	2.67	2.18	-1.04
	Ghr	NM_010284	growth hormone receptor	-1.34	2.17	-1.1
	BE980534	BE980534	ESTs	1	2.16	-1.03
	AW909412	AW909412	Mus musculus cardiovascular Kruppel-like factor mRNA, complete cds	1	2.16	1.18
	Mpeg1	L20315	macrophage expressed gene 1	2.64	2.15	1.03
	AW494821	AW494821	Mus musculus mRNA for MAIL, complete cds	1	2.15	-1.28
	Atp6k	AV075285	ATPase, H+ transporting lysosomal (vacuolar proton pump), 9.2 kDa	-2.84	2.14	-1.1
	Eif2ak3	NM_010121	eukaryotic translation initiation factor 2 alpha kinase 3	-1.29	2.13	1.28
	AV063755	AV063755	EST	1.07	2.13	1.39
	Suclg2	AF058956	succinate-Coenzyme A ligase, GDP-forming, beta subunit	-1.19	2.12	-1.09
	Hnrpa1	NM_010447	heterogeneous nuclear ribonucleoprotein A1	1	2.12	1.12
	AK017448	AK017448	Mus musculus 10 days neonate head cDNA, RIKEN full-length enriched library, clone:5530402J05, full insert sequence.	1	2.12	-1.15
	Wig1	NM_009517	wild-type p53-induced gene 1	1	2.11	1.04
	Ovol1	NM_019935	OVO homolog-like 1 (Drosophila)	1	2.11	1.07
	AV074042	AV074042	EST	1	2.11	-1.44
	D13Ertd372e	AI481649	DNA segment, Chr 13, ERATO Doi 372, expressed	-1.18	2.1	1.25
	NM_025461	NM_025461	Mus musculus RIKEN cDNA 1810020G14 gene (1810020G14Rik), mRNA	1	2.08	-1.1
	AW987248	AW987248	ESTs, Weakly similar to CG6115 gene product [D.melanogaster]	1.08	2.08	1.06
	Fgf15	NM_008003	fibroblast growth factor 15	1	2.07	1.05
	Col4a5	Z35168	procollagen, type IV, alpha 5	1	2.07	-1.05
	AI451537	AI451537	ESTs	1.05	2.06	-1.2
	Rps3	NM_012052	ribosomal protein S3	1.15	2.05	-1.32
	BE852833	BE852833	ESTs	-1.68	2.05	1.01
	Smstr2	NM_009217	somatostatin receptor 2	1	2.04	-1
	Ptmb4	NM_021278	prothymosin beta 4	-1.4	2.04	1.53
	Il15	NM_008357	interleukin 15	1	2.04	1.02
	Icsbp	NM_008320	interferon concensus sequence binding protein	1	2.04	-1.37
	Gpr19	NM_008157	G protein-coupled receptor 19	1	2.04	-1.05
	Ccr4	U70139	carbon catabolite repression 4 homolog (S. cerevisiae)	1	2.04	-1.27
	AI448493	AI448493	ESTs, Weakly similar to A41988 S-100 calcium-binding protein A2 - human [H.sapiens]	1	2.04	1.07
	Zfp238	NM_013915	zinc finger protein 238	-2.37	2.02	1.19
	BE686450	BE686450	ESTs	1.76	2.02	1.13
	AW012656	AW012656	EST	1.03	2.02	1.09
	AV076461	AV076461	EST	2.53	2.02	-1.03
	Minpp1	NM_010799	multiple inositol polyphosphate histidine phosphatase 1	-1.63	2.01	-1.05
	BE197377	BE197377	ESTs, Weakly similar to N-copine [M.musculus]	1	2	-1.02
	AI585784	AI585784	ESTs	1	2	-1.09
	AI448098	AI448098	ESTs	1.41	2	-1.02
	Ubl1	NM_009460	ubiquitin-like 1	1.26	1.99	1.03
	Klk1	NM_010639	Mus musculus mRNA for tissue kallikrein, complete cds	1	1.99	1.13
	Bcap29	NM_007530	B-cell receptor-associated protein 29	1	1.99	1.15
	AW046578	AW046578	ESTs, Highly similar to 0-44 PROTEIN [Rattus norvegicus]	-1.18	1.99	1.13
	AV024958	AV024958	EST	1	1.99	-1.02
	AI426511	AI426511	ESTs	1.54	1.99	1.07
	Sh3bgrl	NM_019989	SH3-binding domain glutamic acid-rich protein like	1	1.98	1.02
	Ptpro	NM_011216	protein tyrosine phosphatase, receptor type, O	1	1.98	1.01
	Ctse	NM_007799	cathepsin E	-1.78	1.98	-1.78
	BE952264	BE952264	ESTs, Highly similar to similar to hypothetical protein L8167.6 of Saccharomyces cerevisiae. [H.sapiens]	-1.55	1.98	1.09
	BE627926	BE627926	ESTs, Highly similar to URIDYLATE KINASE [Saccharomyces cerevisiae]	-1.24	1.98	-1.2
	AI505737	AI505737	EST	-2.59	1.98	1.66
	AI481981	AI481981	ESTs	1	1.98	1.07
	Ltbp2	NM_013589	latent transforming growth factor beta binding protein 2	1	1.97	1.09
	D2Ertd303e	AI194712	DNA segment, Chr 2, ERATO Doi 303, expressed	1.29	1.97	1.42
	Cox7a3	NM_009945	cytochrome c oxidase, subunit VIIa 3	1.1	1.97	1.64
	BE988559	BE988559	ESTs	1.09	1.97	1.11
	AW146068	AW146068	ESTs, Weakly similar to I48668 zinc finger protein 51 - mouse [M.musculus]	1	1.97	1.07
	AV024777	AV024777	EST	1.2	1.97	-1.15
	AI854413	AI854413	ESTs	1	1.97	-1.07
	AI172953	AI172953	ESTs	1	1.97	1.4
	Prkg1	NM_011160	protein kinase, cGMP-dependent, type I	1	1.96	1.16
	Calm	NM_009790	calmodulin	-1.19	1.96	1.26
	NM_025583	NM_025583	Mus musculus RIKEN cDNA 2200008D09 gene (2200008D09Rik), mRNA	1.18	1.95	-1.06
	BF165104	BF165104	Mus musculus E-cadherin binding protein E7 mRNA, complete cds	-1.6	1.95	1.23
	BE994153	BE994153	ESTs	1	1.95	1.16
	AW121460	AW121460	ESTs, Moderately similar to T34531 hypothetical protein DKFZp434P1215.1 - human [H.sapiens]	1	1.95	1.04
	AI661742	AI661742	ESTs	1	1.95	1.2
	Zfp216	NM_009551	zinc finger protein 216	-1.1	1.94	1.36
	Krt1-12	NM_010661	keratin complex 1, acidic, gene 12	1	1.94	1.03
	AW496438	AW496438	ESTs, Moderately similar to KIAA0769 protein [H.sapiens]	1	1.94	1.19
	Mbnl	NM_020007	muscleblind-like (Drosophila)	-1.4	1.93	-1.03
	AI605311	AI605311	ESTs, Highly similar to FYVE finger-containing phosphoinositide kinase [M.musculus]	1.26	1.93	1.09
	Pten	NM_008960	phosphatase and tensin homolog	-1.69	1.92	1.32
	Herpud1	AB034991	homocysteine-inducible, endoplasmic reticulum stress-inducible, ubiquitin-like domain member 1	-1.49	1.92	1.58
	Cd24a	NM_009846	CD24a antigen	-1.42	1.92	-2.35
	BE991945	BE991945	ESTs	1	1.92	1.13
	BE983900	BE983900	ESTs, Highly similar to Lsm3 protein [H.sapiens]	2.85	1.92	1.24
	AW496493	AW496493	EST	1.37	1.92	1.24
	AV078572	AV078572	EST	-1.41	1.92	1.01
	Cyba	M31775	cytochrome b-245, alpha polypeptide	1	1.91	-1.53
	AV072445	AV072445	EST	1.01	1.91	1.15
	Pkcl	NM_008857	protein kinase C, lamda	1	1.9	1.04
	BF227899	BF227899	ESTs, Highly similar to ZINC FINGER PROTEIN 46 [Homo sapiens]	-1.28	1.9	1.08
	BE457925	BE457925	ESTs	-1.88	1.9	1.16
	AI666606	AI666606	ESTs	1	1.9	1.04
	AI562018	AI562018	EST	-1.39	1.9	-1.28
	Flt1	NM_010228	FMS-like tyrosine kinase 1	-1.27	1.89	1.08
	BE853456	BE853456	ESTs, Highly similar to WEE1-LIKE PROTEIN KINASE [Mus musculus]	1	1.89	-1.27
	AI480646	AI480646	vh54e11.x1 Soares_mammary_gland_NbMMG Mus musculus cDNA clone IMAGE:890828 3', mRNA sequence.	1	1.89	-1.17
	Tgfa	U65016	transforming growth factor alpha	-1.36	1.88	1.08
	AI841349	AI841349	Mus musculus 15 kDa selenoprotein (Sep15) mRNA, complete cds	1.23	1.88	1.07
	Rxrg	X66225	retinoid X receptor gamma	1	1.87	1.01
	Rpl44	NM_019865	ribosomal protein L44	1.34	1.87	1.44
	Lrrn1	NM_008516	leucine rich repeat protein 1, neuronal	1	1.87	1.19
	Csnk1a	X90945	casein kinase I-alpha	-1.79	1.87	-1.03
	AA986395	AA986395	ESTs, Highly similar to prostate-specific membrane antigen homolog [M.musculus]	-2.38	1.87	1.32
	Shmt1	NM_009171	serine hydroxymethyl transferase 1 (soluble)	2.78	1.86	1.01
	Scyb2	NM_009140	small inducible cytokine subfamily, member 2	1	1.86	1.08
	Rpl10	M93980	ribosomal protein 10	1.51	1.86	1.14
	Fut8	NM_016893	fucosyltransferase 8	-1.02	1.86	-1.08
	AV374708	AV374708	ESTs, Highly similar to implantation-associated protein [R.norvegicus]	1	1.85	1.24
	AI551332	AI551332	ESTs	1.07	1.85	-1.31
	Lamp2	NM_010685	lysosomal membrane glycoprotein 2	-2.32	1.84	-1.23
	Hsbp3	NM_019960	heat shock 27kD protein 3	1	1.84	1.09
	Grb2	NM_008163	growth factor receptor bound protein 2	1	1.84	1.04
	AV103713	AV103713	ESTs, Highly similar to HYPOTHETICAL PROTEIN KIAA0256 [H.sapiens]	1	1.84	1.04
	AI646727	AI646727	ESTs, Weakly similar to CG8195 gene product [D.melanogaster]	-1.28	1.84	1.19
	Tlk	NM_011903	Tousled-like kinase (Arabidopsis)	1.96	1.83	-1.03
	Piga	D26047	phosphatidylinositol glycan, class A	-1.61	1.83	1.01
	BE979396	BE979396	ESTs	-1.14	1.83	-1.09
	AV024141	AV024141	EST	-1.08	1.83	-1.12
	AI504065	AI504065	EST	-1.19	1.83	1.03
	S100a11	U41341	S100 calcium binding protein A11	1.05	1.82	-1.13
	Rnf11	NM_013876	ring finger protein 11	1	1.82	1.25
	Gsta2	AV079476	glutathione S-transferase, alpha 2 (Yc2)	2.38	1.82	1.05
	AV103053	AV103053	EST	1	1.82	1.18
	AV073539	AV073539	EST	-1.14	1.82	-1.17
	Slc16a1	NM_009196	solute carrier family 16 (monocarboxylic acid transporters), member 1	2.53	1.81	-1.37
	Mcpr	NM_008569	meiotic check point regulator	-1.74	1.81	1.02
	Kif21a	NM_016705	kinesin family member 21A	1	1.81	-1
	BE691502	BE691502	ESTs, Highly similar to UBIQUITIN-CONJUGATING ENZYME E2-19 KD [Arabidopsis thaliana]	-1.94	1.81	1.17
	AI876613	AI876613	EST	3.04	1.81	1.1
	F101b9-5H	U41496	Mus musculus immunoglubulin heavy chain VDJ region (F101b9-5H) mRNA, partial cds	1	1.8	1.15
	AI451669	AI451669	ESTs	1	1.8	1.05
	Ahrr	NM_009644	aryl-hydrocarbon receptor repressor	1	1.8	1.06
	Scya20	NM_016960	small inducible cytokine subfamily A20	-1.91	1.79	1.19
	Psma2	NM_008944	proteasome (prosome, macropain) subunit, alpha type 2	2.3	1.79	1.2
	Gyk	NM_008194	glycerol kinase	1	1.79	-1.05
	G6pt1	NM_008063	glucose-6-phosphatase, transport protein 1	2.35	1.79	1.04
	AI788527	AI788527	EST, Weakly similar to DIA_DROME DIAPHANOUS PROTEIN [D.melanogaster]	-1.3	1.79	-1.26
	AI661695	AI661695	ESTs	2.77	1.79	1.17
	AI595858	AI595858	ESTs, Highly similar to IF36_HUMAN EUKARYOTIC TRANSLATION INITIATION FACTOR 3 SUBUNIT 6 [H.sapiens]	2.84	1.79	-1.22
	AI449201	AI449201	ESTs	1	1.79	1.13
	Tnfsf10	NM_009425	tumor necrosis factor (ligand) superfamily, member 10	-2.61	1.78	1.31
	Npc1	NM_008720	Niemann Pick type C1	-1.43	1.78	1.04
	Nfyb	NM_010914	nuclear transcription factor-Y beta	1.52	1.78	1.04
	Ncam	X15052	neural cell adhesion molecule	1	1.78	1.02
	D5Wsu111e	AF263458	DNA segment, Chr 5, Wayne State University 111, expressed	-1.13	1.78	-1.19
	AI563596	AI563596	ESTs	1	1.78	1.05
	AI462655	AI462655	ESTs	1	1.78	1.17
	AI390763	AI390763	ESTs	1	1.78	1.09
	U88675	U88675	Mus musculus anti-DNA antibody light chain variable region mRNA, partial cds	1	1.77	1.08
	Pxmp3	NM_008994	peroxisomal membrane protein 3, 35 kDa	1	1.77	1.2
	Prkar1a	AJ278429	protein kinase, cAMP dependent regulatory, type 1, alpha	-1.36	1.77	-1.08
	Ppm1d	NM_016910	protein phosphatase 1D magnesium-dependent, delta isoform	1	1.77	1.04
	Gif	NM_008118	gastric intrinsic factor	-1.04	1.77	-1.01
	BF458985	BF458985	ESTs, Highly similar to ZINC FINGER PROTEIN 43 [Homo sapiens]	1	1.77	1.24
	AV081101	AV081101	EST	1	1.77	-1.04
	AU042713	AU042713	ESTs	1	1.77	-1.02
	AI536456	AI536456	ESTs, Weakly similar to protein tyrosine phosphatase, non-receptor type 13 [M.musculus]	-1.73	1.77	1.1
	AI465488	AI465488	ESTs	2.82	1.77	1.11
	AI317359	AI317359	EST	-1.88	1.77	1.26
	Pgf	NM_008827	placental growth factor	1	1.76	1.12
	Gem	NM_010276	GTP binding protein (gene overexpressed in skeletal muscle)	1	1.76	1.02
	Fgf3	NM_008007	fibroblast growth factor 3	1.64	1.76	-1.08
	D12Ertd549e	BE133876	DNA segment, Chr 12, ERATO Doi 549, expressed	-1.25	1.76	1.54
	BF226778	BF226778	ESTs	1.35	1.76	1.04
	AW107648	AW107648	ESTs, Moderately similar to MSP1 PROTEIN [Saccharomyces cerevisiae]	1	1.76	-1.43
	AW045471	AW045471	ESTs, Weakly similar to Phosphatidic acid phosphatase [M.musculus]	-1.29	1.76	-1.29
	AI661398	AI661398	EST	1.17	1.76	1.01
	AI550413	AI550413	ESTs	1.06	1.76	-1.09
	AI452254	AI452254	ESTs	2.59	1.76	1.05
	Zfp28	M36516	zinc finger protein 28	1	1.75	1.01
	Ibsp	NM_008318	integrin binding sialoprotein	1	1.75	1.26
	Crnr1	NM_007766	cadherin-related neuronal receptor 1	1	1.75	1.12
	Cappa2	NM_007604	capping protein alpha 2	-1.52	1.75	-1.43
	BE985842	BE985842	ESTs	1.57	1.75	1.03
	AV080718	AV080718	EST, Moderately similar to UCR6_HUMAN UBIQUINOL-CYTOCHROME C REDUCTASE COMPLEX 14 KD PROTEIN [H.sapiens]	1.84	1.75	1.52
	AI956821	AI956821	EST	1	1.75	1.18
	AI662431	AI662431	EST	1.3	1.75	1.09
	AI506164	AI506164	ESTs	2.86	1.75	1.07
	AI449095	AI449095	EST	1	1.75	1.1
	Foxh1	NM_007989	forkhead box H1	1	1.74	1.1
	BF020346	BF020346	ESTs, Highly similar to SIGNAL RECOGNITION PARTICLE 72 KD PROTEIN [Canis familiaris]	1	1.74	1.1
	BE992371	BE992371	ESTs, Highly similar to BETA-ADAPTIN [Homo sapiens; Rattus norvegicus; Bos taurus]	1.24	1.74	1.08
	BE944071	BE944071	ESTs	1	1.74	1.04
	AV099097	AV099097	EST, Weakly similar to Z183_HUMAN ZINC FINGER PROTEIN 183 [H.sapiens]	1	1.74	1.11
	Atf2	M77167	activating transcription factor 2	-1.13	1.74	-1.12
	AI451906	AI451906	ESTs, Highly similar to peroxisome assembly factor-3 [R.norvegicus]	1	1.74	1.06
	AI315089	AI315089	ESTs, Weakly similar to S12207 hypothetical protein [M.musculus]	1	1.74	1.12
	Stk18	L29479	serine/threonine kinase 18	1	1.73	1.06
	Smstr4	NM_009219	somatostatin receptor 4	1	1.73	1.08
	M64165	M64165	Mus musculus Ig active kappa-chain mRNA V-region	1	1.73	1.02
	BE951710	BE951710	ESTs, Highly similar to 2208369A signal peptidase:SUBUNIT	1.15	1.73	-1.17
	BE688632	BE688632	ESTs	2.69	1.73	1.1
	BB545279	BB545279	ESTs, Highly similar to suppressor of cytokine signalling-2 [M.musculus]	1.29	1.73	-1.05
	AB023418	NM_021443	cDNA sequence AB023418	1	1.73	-1.25
	Umpk-ps	L31784	uridine monophosphate kinase, pseudogene	2.36	1.72	1.01
	Tec	NM_013689	cytoplasmic tyrosine kinase, Dscr28C related (Drosophila)	-1.64	1.72	1.31
	Rps7	NM_011300	ribosomal protein S7	-1.16	1.72	-1.32
	C4	AF049850	Mus musculus major histocompatibility locus class III region: complement C4 (C4) and cytochrome P450 hydroxylase A (CYP21OH-A) genes, complete cds; slp pseudogene, complete sequence; NG6, SKI, and complement factor B (Bf) genes, complete cds; and complement factor C2 (C2) gene, partial cds.	1	1.72	-1.11
	BE948766	BE948766	ESTs	-1.07	1.72	-1.05
	B cell antigen receptor	L28060	Mus musculus Ig B cell antigen receptor gene, complete cds	1	1.72	1.02
	AV084153	AV084153	ESTs, Weakly similar to zinc finger protein 105 [M.musculus]	-1.44	1.72	-1.24
	Notch1	NM_008714	Notch gene homolog 1, (Drosophila)	1	1.71	1.18
	Ifnab	NM_008336	interferon alpha family, gene B	1	1.71	-1.11
	BB500383	BB500383	ESTs	1.44	1.71	-1.24
	BB055838	BB055838	ESTs	-3.16	1.71	1.59
	AW321071	AW321071	ESTs	-1.7	1.71	-1.03
	AI876539	AI876539	EST	1	1.71	1.05
	AI449067	AI449067	ESTs	2.75	1.71	1.16
	Sparc	NM_009242	secreted acidic cysteine rich glycoprotein	1.09	1.7	-1.25
	Slap	NM_009192	src-like adapter protein	1	1.7	1.1
	G3bp-pending	NM_013716	Ras-GTPase-activating protein SH3-domain binding protein	-1.85	1.7	1.02
	D14Ertd453e	BF458171	DNA segment, Chr 14, ERATO Doi 453, expressed	1	1.7	1.06
	BE136639	BE136639	ESTs	1.03	1.7	-1.09
	AW985892	AW985892	ESTs	-1.13	1.7	-1.09
	AV070006	AV070006	ESTs	-1.2	1.7	1.01
	AV069464	AV069464	EST	1	1.7	1.21
	AV027298	AV027298	EST	1	1.7	1.03
	AV027145	AV027145	EST	-1.1	1.7	-1.07
	Ap3s1	NM_009681	adaptor-related protein complex AP-3, sigma 1 subunit	1.32	1.7	-1
	Acp2	X57199	acid phosphatase 2, lysosomal	2.53	1.7	1.06
	MVA5T	X72904	M.musculus MVA5T mRNA for T cell receptor alpha chain	1	1.69	1.01
	BE995372	BE995372	ESTs, Weakly similar to NSD1 protein [M.musculus]	1	1.69	1
	AV167784	AV167784	ESTs, Highly similar to SERINE/THREONINE PROTEIN PHOSPHATASE PPE1 [Schizosaccharomyces pombe]	-1.28	1.69	-1.67
	AA986103	AA986103	ESTs, Highly similar to UBIQUINOL-CYTOCHROME C REDUCTASE COMPLEX 14 KD PROTEIN [Bos taurus]	1.19	1.69	1.81
	AA536986	AA536986	ESTs, Highly similar to KIAA0160 gene product is novel. [H.sapiens]	1	1.69	-1.02
	Rorc	NM_011281	RAR-related orphan receptor gamma	1	1.68	1.14
	Psma1	AJ272272	proteasome (prosome, macropain) subunit, alpha type 1	1.12	1.68	1.47
	Mrj-pending	NM_011847	mammalian relative of DnaJ	1.06	1.68	1.24
	Gabrb2	NM_008070	gamma-aminobutyric acid (GABA-A) receptor, subunit beta 2	1	1.68	1.04
	Fkbp6	NM_010221	FK506 binding protein 6 (65 kDa)	1	1.68	-1.07
	Fin15	NM_008016	fibroblast growth factor inducible 15	1.2	1.68	1.09
	AV080959	AV080959	EST	1	1.68	-1.04
	AI956914	AI956914	EST	1	1.68	1.05
	AI894170	AI894170	ESTs, Moderately similar to 5-METHYLTETRAHYDROFOLATE--HOMOCYSTEINE METHYLTRANSFERASE [Escherichia coli]	1	1.68	1.11
	AI585869	AI585869	EST	-1.26	1.68	1.12
	AI482485	AI482485	ESTs, Highly similar to N-Acetylglucosamine kinase [M.musculus]	-1.44	1.68	-1.01
	AI464431	AI464431	ESTs, Weakly similar to AC007080_2 NG38 [M.musculus]	1	1.68	1.15
	Psmb2	NM_011970	proteasome (prosome, macropain) subunit, beta type 2	1.12	1.67	1.1
	Pik3ca	NM_008839	phosphatidylinositol 3-kinase, catalytic, alpha polypeptide	2.35	1.67	1.03
	Oprd1	NM_013622	opioid receptor, delta 1	1	1.67	1.14
	Ldh1	AI327231	lactate dehydrogenase 1, A chain	1.2	1.67	1.69
	Il7r	NM_008372	interleukin 7 receptor	1.01	1.67	1
	Fkbp3	NM_013902	FK506-binding protein 3 (25kD)	1.2	1.67	1.04
	D3Ucla2	AA986827	DNA segment, Chr 3, University of California at Los Angeles 2	1.66	1.67	1.22
	Cycs	NM_007808	cytochrome c, somatic	-1.37	1.67	-1.28
	BB447833	BB447833	ESTs	-1.49	1.67	1.11
	AV077935	AV077935	EST	-1.37	1.67	-1.12
	AI507247	AI507247	ESTs, Highly similar to 1901177A wnt-2 gene [R.norvegicus]	1	1.67	-1.08
	Adam12	NM_007400	a disintegrin and metalloproteinase domain 12 (meltrin alpha)	2.93	1.67	-1.02
	Ube1c	NM_011666	ubiquitin-activating enzyme E1C	-1.82	1.66	1.39
	Ret	NM_009050	ret proto-oncogene	1	1.66	1
	C87034	C87034	ESTs	1.72	1.66	-1.01
	BE951643	BE951643	ESTs, Highly similar to AF161425_1 HSPC307 [H.sapiens]	2.68	1.66	-1.41
	BE692015	BE692015	ESTs	2.8	1.66	-1.44
	BB295087	BB295087	ESTs, Moderately similar to S45112 transcription factor Ap-2 beta - mouse [M.musculus]	1	1.66	1.2
	AW987445	AW987445	ESTs, Highly similar to unnamed protein product [H.sapiens]	1	1.66	-1.17
	AW556827	AW556827	ESTs, Weakly similar to selenocysteine tRNA gene transcription activating factor [M.musculus]	-1.66	1.66	1.04
	AV080471	AV080471	EST	1	1.66	-1.1
	AV027523	AV027523	EST	1	1.66	1.07
	Alf4	AF190449	Mus musculus putative transcription factor ALF-4 (Alf4) mRNA, complete cds	1	1.66	1.23
	Vdac2	NM_011695	voltage-dependent anion channel 2	1.29	1.65	-1.23
	Tgfbr3	AF039601	transforming growth factor, beta receptor III	1.13	1.65	-1.05
	Hdgfrp3	NM_013886	hepatoma-derived growth factor, related protein 3	-2.2	1.65	1.23
	Fgf8	D12483	fibroblast growth factor 8	1	1.65	1.08
	DXHXS1271E	NM_019868	DNA segment, Chr X, human DXS1271E	-1.68	1.65	1.4
	Crkol	NM_007764	v-crk avian sarcoma virus CT10 oncogene homolog-like	-1.45	1.65	1.04
	BE985296	BE985296	ESTs, Highly similar to A46243 epidermal growth factor-receptor-binding protein GRB-3 - mouse [M.musculus]	1	1.65	1.05
	Axl	NM_009465	AXL receptor tyrosine kinase	1	1.65	-1.02
	AW048054	AW048054	ESTs	1	1.65	-1.37
	AV304995	AV304995	ESTs, Highly similar to chromosome-associated protein-E [H.sapiens]	-2.7	1.65	1.45
	AI929880	AI929880	EST	1.06	1.65	-1.02
	AI839455	AI839455	ESTs, Highly similar to RET_MOUSE PROTO-ONCOGENE TYROSINE-PROTEIN KINASE RECEPTOR RET PRECURSOR [M.musculus]	1	1.65	1.27
	AI508576	AI508576	ESTs	1.42	1.65	-1.09
	AI462476	AI462476	ESTs, Moderately similar to hepatocellular carcinoma-associated antigen 59 [H.sapiens]	1.3	1.65	1.03
	AI451491	AI451491	EST	-1.64	1.65	1.12
	AI315206	AI315206	ESTs	-1.65	1.65	1.13
	Ttrap-pending	NM_019551	Traf and Tnf receptor associated protein	1	1.64	-1.07
	Myadm	NM_016969	myeloid-associated differentiation marker	1	1.64	1.23
	Jemm2	AF142986	Mus musculus malignant mesothelioma-associated antigen (Jemm2) mRNA, partial cds	-1.7	1.64	1.55
	BE690561	BE690561	ESTs, Moderately similar to Rho GTPase activating protein 5 [H.sapiens]	-1.91	1.64	1.23
	BE136246	BE136246	ESTs	2.48	1.64	1.18
	AY005133	AY005133	Mus musculus CDK-related protein kinase PNQLARE mRNA, complete cds	-1.66	1.64	1.18
	AW456679	AW456679	ESTs	1	1.64	-1.24
	AW108147	AW108147	ESTs, Moderately similar to Cdc42 effector protein 3 [H.sapiens]	-1.25	1.64	1.27
	AV108891	AV108891	EST	1.42	1.64	1.48
	AI452215	AI452215	ESTs	1	1.64	1.02
	Tnfrsf5	NM_011611	tumor necrosis factor receptor superfamily, member 5	1	1.63	1.03
	Tlp	NM_011603	TATA box binding protein-like protein	1.11	1.63	1.2
	Supt4h	NM_009296	suppressor of Ty 4 homolog (S. cerevisiae)	2.44	1.63	-1.27
	Stk4	AF271360	serine/threonine kinase 4	1	1.63	1.22
	BE980206	BE980206	ESTs	1	1.63	-1.01
	BE852834	BE852834	ESTs, Highly similar to NADH-UBIQUINONE OXIDOREDUCTASE B12 SUBUNIT [Bos taurus]	1.1	1.63	1.31
	AW494132	AW494132	ESTs	1	1.63	-1.37
	Arf3	NM_007478	ADP-ribosylation factor 3	-1.65	1.63	-1.08
	AI853125	AI853125	ESTs	-1.24	1.63	-1.7
	AI550345	AI550345	ESTs	1.5	1.63	-1.03
	AI480724	AI480724	ESTs	1	1.63	1.07
	AI467651	AI467651	ESTs	1	1.63	1.28
		G3PDH_570		-1.51	1.63	2.72
	X58415	X58415	Mus musculus germline J and C regions of immuoglobulin lambda-2 and germline J and C regions of the immuoglobulin lambda-4 pseudo-gene	-1.57	1.62	1.01
	Prkg2	NM_008926	protein kinase, cGMP-dependent, type II	-1.11	1.62	1.05
	Ppp1cb	M27073	protein phosphatase 1, catalytic subunit, beta isoform	-1.55	1.62	1
	Otrpc3-pending	AB037373	osmosensitive transient receptor potential channel 3	-1.4	1.62	1.87
	Nek7	NM_021605	NIMA (never in mitosis gene a)-related expressed kinase 7	-1.21	1.62	1.08
	BE197287	BE197287	ESTs, Highly similar to EUKARYOTIC INITIATION FACTOR 4B [Homo sapiens]	-1.16	1.62	-1.22
	AI785306	AI785306	EST	1	1.62	1.07
	AI482062	AI482062	ESTs	-1.35	1.62	1.18
	AI327233	AI327233	EST	1	1.62	-1.02
	AI195249	AI195249	ESTs, Weakly similar to HP33 [R.norvegicus]	2.64	1.62	1
	LOC57740	NM_021302	hypothetical serine/threonine protein kinase	1	1.61	-1.19
	Kit	NM_021099	kit oncogene	-1.24	1.61	-1.03
	Ebfaz	AF188609	Mus musculus early B-cell factor associated zinc finger transcription factor (Ebfaz) mRNA, complete cds	-1.39	1.61	1.23
	BF225414	BF225414	ESTs, Highly similar to hGCN5 [H.sapiens]	-1.84	1.61	1.26
	AV335273	AV335273	EST, Moderately similar to NEK1_MOUSE SERINE/THREONINE-PROTEIN KINASE NEK1 [M.musculus]	1	1.61	1.26
	AI891441	AI891441	EST, Moderately similar to REQU_MOUSE ZINC-FINGER PROTEIN UBI-D4 [M.musculus]	1.01	1.61	1.23
	AI648964	AI648964	ESTs, Moderately similar to AF208860_1 BM-018 [H.sapiens]	-1.26	1.61	-1.22
	AI596426	AI596426	ESTs, Moderately similar to FGFR1 oncogene partner [H.sapiens]	1	1.61	1.1
	AA210301	AA210301	ESTs	-1.74	1.61	1.27
	Snrpe	X65704	small nuclear ribonucleoprotein E	1.47	1.6	-1.6
	Sid23p	NM_019771	Sid23p	2.26	1.6	1.26
	Scyb15	NM_011339	small inducible cytokine subfamily B, member 15	1	1.6	-1.05
	Rangap1	NM_011241	RAN GTPase activating protein 1	-1.14	1.6	-1.01
	Psma3	NM_011184	proteasome (prosome, macropain) subunit, alpha type 3	1.24	1.6	1.34
	Pscd3	NM_011182	pleckstrin homology, Sec7 and coiled/coil domains 3	-1.25	1.6	1.3
	Fgf7	NM_008008	fibroblast growth factor 7	1	1.6	1.02
	Fabp3	NM_010174	fatty acid binding protein 3, muscle and heart	-1.12	1.6	1.23
	BF458329	BF458329	ESTs	-1.42	1.6	1.29
	BE996562	BE996562	ESTs, Moderately similar to AF112208_1 13kDa differentiation-associated protein [H.sapiens]	1.56	1.6	1.16
	BE986657	BE986657	ESTs, Highly similar to T00360 hypothetical protein KIAA0679 - human [H.sapiens]	1	1.6	1.09
	BE136013	BE136013	ESTs, Weakly similar to DIA1_MOUSE DIAPHANOUS PROTEIN HOMOLOG 1 [M.musculus]	1.56	1.6	-1.29
	AW987411	AW987411	ESTs, Weakly similar to CG15141 gene product [D.melanogaster]	2.12	1.6	-1.12	Note: up regulated means up in NS398 treated mice
	AW108172	AW108172	ESTs	1	1.6	1.47
	AV370075	AV370075	EST	1	1.6	1.14
	AV073649	AV073649	ESTs	-1.34	1.6	1.08
	AI605505	AI605505	ESTs	-1.2	1.6	1.09
	H2afz	NM_016750	H2A histone family, member Z	1.51	1.59	-1.1
	D7Ertd458e	BE853422	DNA segment, Chr 7, ERATO Doi 458, expressed	1.1	1.59	1.23
	BE985276	BE985276	ESTs	1	1.59	-1.04
	BE946409	BE946409	ESTs, Weakly similar to DPP4_MOUSE DIPEPTIDYL PEPTIDASE IV [M.musculus]	2.32	1.59	-1.12
	Atp6k	AV067563	ATPase, H+ transporting lysosomal (vacuolar proton pump), 9.2 kDa	-3.55	1.59	-1.84
	AI841364	AI841364	ESTs	1	1.59	-1.13
	AI593809	AI593809	ESTs	-1.97	1.59	1.36
	AI451583	AI451583	ESTs	1	1.59	-1.05
	AI314176	AI314176	ESTs, Weakly similar to myosin [M.musculus]	1	1.59	1.01
	AI131623	AI131623	ESTs, Weakly similar to choline/ethanolamine kinase [M.musculus]	1.04	1.59	-1.05
	Slc25a17	AJ006341	solute carrier family 25 (mitochondrial carrier; peroxisomal membrane protein, 34 kDa), member 17	-1.87	1.58	-1.17
	Rpt1	NM_009099	regulatory protein, T lymphocyte 1	1	1.58	1.1
	Rps28	U11248	ribosomal protein S28	2.34	1.58	1.47
	Gfra2	NM_008115	glial cell line derived neurotrophic factor family receptor alpha 2	-1.23	1.58	1.04
	Ero1l-pending	NM_015774	ERO1-like (S. cerevisiae)	1	1.58	-1.08
	Ddx15	NM_007839	DEAD/H (Asp-Glu-Ala-Asp/His) box polypeptide 15 (RNA helicase A)	-1.33	1.58	-1.07
	BF018684	BF018684	ESTs	1.46	1.58	1.13
	BE200381	BE200381	ESTs, Highly similar to HMT_RAT HISTAMINE N-METHYLTRANSFERASE [R.norvegicus]	1	1.58	-1.02
	BB073202	BB073202	ESTs	1.47	1.58	1.09
	AW825322	AW825322	EST	1	1.58	1.58
	AV370112	AV370112	EST	1	1.58	1.14
	AI848382	AI848382	ESTs, Highly similar to T17309 hypothetical protein DKFZp434A028.1 - human [H.sapiens]	1	1.58	1.31
	AI662810	AI662810	ESTs	1	1.58	1.09
	AI562023	AI562023	EST	1	1.58	1.16
	AI481945	AI481945	ESTs	1.16	1.58	1.01
	AI449171	AI449171	ESTs	1	1.58	1.2
	AI428933	AI428933	ESTs, Weakly similar to EPA5_MOUSE EPHRIN TYPE-A RECEPTOR 5 PRECURSOR [M.musculus]	3	1.58	1.34
	Tif1b	NM_011588	transcriptional intermediary factor 1, beta	-1.43	1.57	1.02
	Shh	X76290	sonic hedgehog homolog, (Drosophila)	1.04	1.57	-1.11
	Rab6kifl	NM_009004	Rab6, kinesin-like	1	1.57	-1.01
	Cd9	NM_007657	CD9 antigen	3.09	1.57	1.18
	AV373244	AV373244	EST	-1.48	1.57	1.1
	AK005765	AK005765	Mus musculus adult male testis cDNA, RIKEN full-length enriched library, clone:1700008G05, full insert sequence.	2.19	1.57	1.05
	AI315702	AI315702	EST, Weakly similar to JAK3_MOUSE TYROSINE-PROTEIN KINASE JAK3 [M.musculus]	1.17	1.57	1.11
	AI303208	AI303208	ESTs, Weakly similar to OAT_MOUSE ORNITHINE AMINOTRANSFERASE PRECURSOR [M.musculus]	2.79	1.57	1.11
	AI256431	AI256431	ESTs	1	1.57	1.06
	Zfp109	NM_020262	zinc finger protein 109	-1.66	1.56	1.39
	Timm8b	NM_013897	translocase of inner mitochondrial membrane 8 homolog b (yeast)	1.49	1.56	-1.2
	Pkig	NM_011106	protein kinase inhibitor, gamma	-1.23	1.56	-1.18
	Ms4a11	AI504305	membrane-spanning 4-domains, subfamily A, member 11	-1.23	1.56	1.05
	D4Ertd314e	AI255277	DNA segment, Chr 4, ERATO Doi 314, expressed	1	1.56	-1.15
	D3Ertd138e	AI573377	DNA segment, Chr 3, ERATO Doi 138, expressed	-1	1.56	1.07
	Calcrl	NM_018782	calcitonin receptor-like	2.84	1.56	-1.04
	BF456243	BF456243	ESTs, Moderately similar to SAS_HUMAN SARCOMA AMPLIFIED SEQUENCE [H.sapiens]	-1.58	1.56	-1.08
	BE199056	BE199056	ESTs, Moderately similar to AF233436_1 FYVE domain-containing dual specificity protein phosphatase FYVE-DSP1a [H.sapiens]	1	1.56	-1.06
	AW496449	AW496449	ESTs, Weakly similar to beta-alanine-pyruvate aminotransferase [R.norvegicus]	1	1.56	1.21
	AW261562	AW261562	ESTs, Highly similar to PLACENTAL THROMBIN INHIBITOR [Homo sapiens]	1.27	1.56	1.1
	AW018322	AW018322	ESTs	1	1.56	1.08
	AV372338	AV372338	EST	1.52	1.56	1.2
	AI661911	AI661911	ESTs	1	1.56	1.16
	AI450771	AI450771	ESTs	1	1.56	-1.09
	AI428260	AI428260	ESTs	-1.37	1.56	1.26
	AF177211	AF177211	Mus musculus 7 transmembrane G-protein coupled receptor mRNA, complete cds	1	1.56	-1.07
	AF139221	AF139221	Mus musculus clone 9d7d6 anti-fluorescein immunoglobulin light chain mRNA, partial cds	1	1.56	1.22
	Zfp62	Z67747	zinc finger protein 62	1	1.55	1.48
	Tctex1	NM_009342	t-complex testis expressed 1	1.92	1.55	-1.57
	Slc39a1	NM_016917	solute carrier family 39 (iron-regulated transporter), member 1	1	1.55	1.24
	Rad1	NM_011232	RAD1 homolog (S. pombe)	1	1.55	1.19
	Phb	NM_008831	prohibitin	1.14	1.55	-1.22
	Ltb4r1	NM_008519	leukotriene B4 receptor 1	1.34	1.55	1.14
	Lta4h	NM_008517	leukotriene A4 hydrolase	1	1.55	-1.04
	BE197977	BE197977	ESTs, Moderately similar to GPRI_HUMAN PROBABLE G PROTEIN-COUPLED RECEPTOR GPR18 [H.sapiens]	-1	1.55	-1.01
	BE134024	BE134024	ESTs, Moderately similar to AF225902_1 separation anxiety protein [D.melanogaster]	-1.08	1.55	1.38
	AV302770	AV302770	ESTs	1	1.55	-1.07
	AV062533	AV062533	ESTs	-2.04	1.55	-1.11
	AI451221	AI451221	ESTs	1	1.55	1.29
	AI326802	AI326802	ESTs, Highly similar to POSSIBLE GUSTATORY RECEPTOR TYPE B [Bos taurus]	1	1.55	1.22
	AI256499	AI256499	EST, Weakly similar to 0806162A ATPase 6 [M.musculus]	-1.02	1.55	-1.17
	Rps16	NM_013647	ribosomal protein S16	2.01	1.54	-1.24
	Rab2	NM_021518	RAB2, member RAS oncogene family	1.37	1.54	-1.21
	Pde8	NM_008803	phosphodiesterase 8	1	1.54	1
	Nek4	NM_011849	NIMA (never in mitosis gene a)-related expressed kinase 4	1	1.54	1.07
	Muc10	AI746498	mucin 10, submandibular gland salivary mucin	1.76	1.54	-1.13
	Ltbp1	NM_019919	latent transforming growth factor beta binding protein 1	-1.68	1.54	1.38
	Igk-V21	D29670	immunoglobulin kappa chain variable 21 (V21)	1	1.54	-1.01
	AW743820	AW743820	ESTs, Highly similar to AUXIN-RESISTANCE PROTEIN AXR1 [Arabidopsis thaliana]	1	1.54	1.15
	Api5	NM_007466	apoptosis inhibitory protein 5	1.05	1.54	-1.43
	AI643792	AI643792	ESTs, Moderately similar to MKR2 PROTEIN [Mus musculus]	-1.18	1.54	-1.17
	AI463265	AI463265	ESTs	1	1.54	-1.15
	AI451556	AI451556	ESTs	1	1.54	1.28
	AI451141	AI451141	ESTs, Weakly similar to zinc finger protein [M.musculus]	1	1.54	1.17
	Ager	NM_007425	advanced glycosylation end product-specific receptor	1.21	1.54	1.17
	Tbp	NM_013684	TATA box binding protein	1.02	1.53	1.03
	Rab33b	NM_016858	RAB33B, member of RAS oncogene family	-1.79	1.53	1.16
	Hes3	NM_008237	hairy and enhancer of split 3, (Drosophila)	1	1.53	1.11
	Fzd6	NM_008056	frizzled homolog 6 (Drosophila)	1	1.53	-1.06
	Defcr4	NM_010039	defensin related cryptdin 4	1	1.53	1.02
	Bnip3l	NM_009761	BCL2/adenovirus E1B 19 kDa-interacting protein 3-like	-1.67	1.53	1.05
	BE197000	BE197000	ESTs	-1.21	1.53	1.09
	AW456744	AW456744	ESTs, Highly similar to S74245 serine/threonine-specific protein kinase [M.musculus]	-1.26	1.53	1.21
	AW212558	AW212558	ESTs, Highly similar to T14039 protein kinase [R.norvegicus]	1	1.53	1.04
	AW108384	AW108384	ESTs, Moderately similar to NADH-UBIQUINONE OXIDOREDUCTASE KFYI SUBUNIT PRECURSOR [Bos taurus]	-1.62	1.53	-1.33
	AV092905	AV092905	ESTs, Highly similar to NEK1_MOUSE SERINE/THREONINE-PROTEIN KINASE NEK1 [M.musculus]	1	1.53	1.01
	AK008201	AK008201	Mus musculus adult male small intestine cDNA, RIKEN full-length enriched library, clone:2010012C24, full insert sequence.	-1.21	1.53	1.3
	AI644484	AI644484	EST	1	1.53	1.06
	Ahr	NM_013464	aryl-hydrocarbon receptor	-1.08	1.53	1.03
	Sec61g	NM_011343	SEC61, gamma subunit (S. cerevisiae)	-1.3	1.52	1.18
	Lmx1b	NM_010725	LIM homeobox transcription factor 1 beta	-1.79	1.52	-1.21
	Ilf3	NM_010561	interleukin enhancer binding factor 3	-1.53	1.52	1.18
	Ddx3	NM_010028	DEAD (aspartate-glutamate-alanine-aspartate) box polypeptide 3	1	1.52	-1.38
	BF462468	BF462468	ESTs, Weakly similar to junctional adhesion molecule [M.musculus]	-1.35	1.52	1.28
	BE447636	BE447636	ESTs, Highly similar to phosphodiesterase 3B [M.musculus]	1	1.52	-1.21
	BE136031	BE136031	ESTs, Highly similar to Unknown gene product [H.sapiens]	-1.78	1.52	1.11
	AV079546	AV079546	ESTs, Moderately similar to AF112208_1 13kDa differentiation-associated protein [H.sapiens]	1.19	1.52	1.38
	AV078872	AV078872	EST	1.09	1.52	1.06
	AI666413	AI666413	ESTs	1	1.52	-1.01
	AI666365	AI666365	ESTs	-1.34	1.52	-1.01
	AI131754	AI131754	ESTs	-1.68	1.52	1.42
	Agpt4	NM_009641	angiopoietin 4	1	1.52	1.06
	Vbp1	NM_011692	von Hippel-Lindau binding protein 1	-1.62	1.51	-1.02
	Rps26	NM_013765	ribosomal protein S26	3.49	1.51	1.19
	Macs	NM_008538	myristoylated alanine rich protein kinase C substrate	-1.01	1.51	-1.04
	Defcr-rs1	NM_007844	defensin related sequence cryptdin peptide (paneth cells)	-1.71	1.51	1.29
	Cappa1	U16740	capping protein alpha 1	-1.35	1.51	1.27
	BE688701	BE688701	ESTs	-1.78	1.51	1.29
	AW124725	AW124725	ESTs, Moderately similar to HYPOTHETICAL 29.5 KD PROTEIN C05B5.7 IN CHROMOSOME III [Caenorhabditis elegans]	1.17	1.51	1.16
	AV301702	AV301702	ESTs, Highly similar to FAK1_MOUSE FOCAL ADHESION KINASE 1 [M.musculus]	1	1.51	1.02
	AI593797	AI593797	ESTs	1	1.51	-1.18
	AI504752	AI504752	ESTs	2.48	1.51	1.06
	AI452116	AI452116	ESTs	1.36	1.51	1.12
	Xrcc2	NM_020570	X-ray repair complementing defective repair in Chinese hamster cells 2	1	1.5	1.24
	Pigf	NM_008838	phosphatidylinositol glycan, class F	-1.39	1.5	-1.01
	LOC57437	NM_020585	hypothetical protein MNCb-1213	-1.44	1.5	1.36
	Il3	NM_010556	interleukin 3	1	1.5	1.16
	Gys3	NM_008195	glycogen synthase 3, brain	1.6	1.5	-1.07
	Clic4	NM_013885	chloride intracellular channel 4 (mitochondrial)	-1.28	1.5	-1.42
	BB206914	BB206914	EST, Moderately similar to TDA8_MOUSE PROBABLE G PROTEIN-COUPLED RECEPTOR TDAG8 [M.musculus]	-2.08	1.5	1.34
	AW320032	AW320032	ESTs, Highly similar to TRANSCRIPTION INITIATION FACTOR IIB [Rattus norvegicus]	1.13	1.5	1.06
	Akp3	NM_007432	alkaline phosphatase 3, intestine, not Mn requiring	1.15	1.5	1.01
	AI549945	AI549945	ESTs	-1.45	1.5	-1.01
	AI461959	AI461959	ESTs, Moderately similar to no similarities to reported gene products [H.sapiens]	1	1.5	-1.18
	AI451564	AI451564	ESTs, Highly similar to Arnt [M.musculus]	1.08	1.5	1.19
	AI256134	AI256134	ESTs, Highly similar to HYPOTHETICAL 44.2 KD PROTEIN IN SCO2-MRF1 INTERGENIC REGION [Saccharomyces cerevisiae]	-1.03	1.5	1.35
	Sec61g	AV052624	SEC61, gamma subunit (S. cerevisiae)	-2.1	1.49	-1.09
	Ptprm	NM_008984	protein tyrosine phosphatase, receptor-type, M	1.22	1.49	1.02
	Prlr-rs1	NM_008932	prolactin receptor related sequence 1	1	1.49	-1.15
	Pparbp	BB419722	peroxisome proliferator activated receptor binding protein	-1.77	1.49	1.42
	Nkx2-3	AF202036	NK2 transcription factor related, locus 3 (Drosophila)	1.59	1.49	1.21
	Il7	NM_008371	interleukin 7	-1.18	1.49	-1.01
	Icam5	NM_008319	intercellular adhesion molecule 5, telencephalin	-1.14	1.49	1.08
	Flot2	NM_008028	flotillin 2	-1.15	1.49	-1.53
	E4f1	NM_007893	E4F transcription factor 1	1.07	1.49	1.15
	D5Buc26e	BF020646	DNA segment, Chr 5, Bucan 26 expressed	-1.35	1.49	-1.05
	Crlf1	NM_018827	cytokine receptor-like factor 1	-2.46	1.49	1.45
	BE688934	BE688934	ESTs, Weakly similar to GOB-4 [M.musculus]	1.02	1.49	-1.28
	BE635196	BE635196	EST	1	1.49	1.35
	BB343733	BB343733	ESTs, Weakly similar to TRLC_DROME TRANSIENT RECEPTOR POTENTIAL LOCUS C PROTEIN PRECURSOR [D.melanogaster]	2.48	1.49	-1.03
	AW061048	AW061048	ESTs, Moderately similar to antigen NY-CO-3 [H.sapiens]	1	1.49	-1.13
	AV081315	AV081315	EST	-1.33	1.49	-1.17
	AV071111	AV071111	ESTs	1.34	1.49	1.12
	AV027557	AV027557	EST	1	1.49	1.03
	AU024461	AU024461	ESTs, Highly similar to GPR1_RAT PROBABLE G PROTEIN-COUPLED RECEPTOR GPR1 [R.norvegicus]	-1.63	1.49	1.24
	AI854040	AI854040	ESTs, Weakly similar to 573K1.5 [M.musculus]	-1.25	1.49	-1.05
	AI846204	AI846204	ESTs, Highly similar to RTS1 PROTEIN [Saccharomyces cerevisiae]	1.66	1.49	-1.02
	AI662769	AI662769	EST	-1.26	1.49	1.03
	AI647998	AI647998	ESTs	-3.45	1.49	-1.2
	AI182599	AI182599	EST	1.22	1.49	-1.07
	AI116007	AI116007	ESTs, Highly similar to AF161432_1 HSPC314 [H.sapiens]	1.04	1.49	1.03
		X14212	Arabidopsis thaliana mRNA for rubisco activase.	1	1.49	1.15
	Syk	NM_011518	spleen tyrosine kinase	1	1.48	-1.18
	Scya5	NM_013653	small inducible cytokine A5	-1.21	1.48	1.08
	Prdm1	NM_007548	PR domain containing 1, with ZNF domain	1.2	1.48	-1.04
	Grn	AI891612	granulin	-1.43	1.48	1.29
	Grip1	NM_019516	galectin-related inhibitor of proliferation	1	1.48	-1.08
	Gria4	NM_019691	glutamate receptor, ionotropic, AMPA4 (alpha 4)	1	1.48	1.09
	Gria3	NM_016886	glutamate receptor, ionotropic, AMPA3 (alpha 3)	1	1.48	1.12
	G3bp2-pending	NM_011816	ras-GTPase-activating protein (GAP<120>) SH3-domain-binding protein 2	-1.56	1.48	1.16
	Chuk	NM_007700	conserved helix-loop-helix ubiquitous kinase	2.36	1.48	-1.1
	BE989134	BE989134	ESTs	1.07	1.48	1.01
	BE634816	BE634816	EST	1.21	1.48	1.03
	AV370090	AV370090	EST	1	1.48	1.45
	AV367252	AV367252	EST	1	1.48	1.03
	Atpi	NM_007512	ATPase inhibitor	1.57	1.48	1.43
	AI662536	AI662536	ESTs	-1.1	1.48	1.12
	AI256088	AI256088	Mus musculus meiotic recombination protein REC14 mRNA, complete cds	2.28	1.48	1.17
	Vipr2	NM_009511	vasoactive intestinal peptide receptor 2	1	1.47	-1.07
	Sdfr1	NM_009145	stromal cell derived factor receptor 1	1.43	1.47	1.6
	Ptgs1	NM_008969	prostaglandin-endoperoxide synthase 1	1.26	1.47	1.12
	Prdx4	NM_016764	peroxiredoxin 4	-1.4	1.47	1.12
	Nek2	NM_010892	NIMA (never in mitosis gene a)-related expressed kinase 2	1	1.47	-1.28
	Klra2	NM_008462	killer cell lectin-like receptor, subfamily A, member 2	1.24	1.47	-1.09
	Gnb4	NM_013531	guanine nucleotide binding protein, beta 4	1	1.47	-1.14
	BE852542	BE852542	EST	1	1.47	1.41
	BB549243	BB549243	ESTs, Weakly similar to neurotrophin receptor interacting factor [M.musculus]	1.35	1.47	-1.17
	AW910657	AW910657	ESTs, Highly similar to POLY(A) POLYMERASE [Bos taurus]	-1.06	1.47	-1.11
	AW046560	AW046560	ESTs, Highly similar to NADH-UBIQUINONE OXIDOREDUCTASE SUBUNIT B14.5B [Bos taurus]	1.17	1.47	-1.06
	AI852045	AI852045	ESTs	-1.23	1.47	1.01
	AI834891	AI834891	ESTs, Weakly similar to CG10343 gene product [D.melanogaster]	1	1.47	1.15
	AI644220	AI644220	ESTs, Moderately similar to AF151825_1 CGI-67 protein [H.sapiens]	-1.84	1.47	-1.08
	AI550439	AI550439	ESTs	1.47	1.47	-1.08
	AI451305	AI451305	ESTs	-1.33	1.47	-1.03
	AA516845	AA516845	ESTs, Highly similar to putative G-binding protein [H.sapiens]	-1.43	1.47	1.04
	Stat5b	NM_011489	signal transducer and activator of transcription 5B	-1.09	1.46	1.03
	Sna	NM_011427	snail homolog, (Drosophila)	-1.62	1.46	1.5
	Slc25a5	X70847	solute carrier family 25 (mitochondrial carrier; adenine nucleotide translocator), member 5	-1.49	1.46	-1.2
	Rpl5	X83590	ribosomal protein L5	1.32	1.46	-1.13
	Nsp3	NM_013781	novel SH2-containing protein 3	-2.31	1.46	1.01
	Mylc2pl	X65979	myosin light chain 2, precursor lymphocyte-specific	1	1.46	-1
	Htr6	NM_021358	5-hydroxytryptamine (serotonin) receptor 6	-1.43	1.46	1.39
	Hprt	NM_013556	hypoxanthine guanine phosphoribosyl transferase	1.37	1.46	-1.11
	Fert2	NM_008000	fer (fms/fps related) protein kinase, testis specific 2	3.13	1.46	-1.05
	Epm2a	NM_010146	epilepsy, progressive myoclonic epilepsy, type 2 gene alpha	1	1.46	1.02
	Drg1	NM_007879	developmentally regulated GTP-binding protein 1	-1.66	1.46	-1.34
	Clec2-pending	NM_019985	C-type lectin-like receptor 2	1	1.46	-1.03
	AW985889	AW985889	ESTs	-1.69	1.46	-1
	AW319094	AW319094	ESTs	-1.71	1.46	1.44
	AW261516	AW261516	ESTs, Highly similar to hSgt1p [H.sapiens]	-1.21	1.46	-1.12
	AV024519	AV024519	EST	-1.55	1.46	1.12
	AV001004	AV001004	ESTs, Weakly similar to PBK1 protein [H.sapiens]	1.13	1.46	1.08
	AU044997	AU044997	ESTs, Weakly similar to PTPA_MOUSE PROTEIN-TYROSINE PHOSPHATASE ALPHA PRECURSOR [M.musculus]	1.22	1.46	1.3
	Zfp103	NM_009543	zinc finger protein 103	-1.1	1.45	-1.15
	Xlr4	NM_021365	X-linked lymphocyte-regulated 4	-1.56	1.45	1.43
	U07662	U07662	Mouse mRNA for T-cell receptor insulin (A-chain) reactive alpha chain VJC, complete cds	1.12	1.45	1.04
	Tnfrsf19	AB040432	tumor necrosis factor receptor superfamily, member 19	1	1.45	1.18
	Tcfap2b	NM_009334	transcription factor AP-2 beta	1.04	1.45	-1.03
	Pdk2	AF267660	Mus musculus pyruvate dehydrogenase kinase 2 (Pdk2) mRNA, complete cds	1	1.45	1.12
	Oprs1	NM_011014	opioid receptor, sigma 1	-1.07	1.45	1.17
	Mst1r	NM_009074	macrophage stimulating 1 receptor (c-met-related tyrosine kinase)	1.29	1.45	-1.17
	Jun	NM_010591	Jun oncogene	1.41	1.45	1.19
	Hrsp12	NM_008287	heat-responsive protein 12	1.28	1.45	1.37
	Gro1	NM_008176	GRO1 oncogene	-1.53	1.45	1.4
	Gpiap-pending	NM_016739	GPI-anchored membrane protein 1	-1.43	1.45	1.24
	Evi1	NM_007963	ecotropic viral integration site 1	1	1.45	1.09
	Defb2	NM_010030	defensin beta 2	1.9	1.45	-1.04
	Chrm4	NM_007699	cholinergic receptor, muscarinic 4	1.3	1.45	-1.06
	BE686625	BE686625	ESTs, Weakly similar to HYPOTHETICAL 55.1 KD PROTEIN IN FAB1-PES4 INTERGENIC REGION [Saccharomyces cerevisiae]	1	1.45	1.07
	BB274233	BB274233	ESTs, Highly similar to RING zinc finger protein [M.musculus]	1	1.45	1.07
	AW556586	AW556586	EST, Weakly similar to AF152961_1 chromatin-specific transcription elongation factor FACT 140 kDa subunit [H.sapiens]	-1.68	1.45	1.12
	AW123118	AW123118	ESTs, Moderately similar to AF096286_1 pecanex 1 [M.musculus]	1.01	1.45	-1
	AI662701	AI662701	ESTs	-1.27	1.45	-1.01
	AI596370	AI596370	ESTs	1	1.45	-1.02
	AI593833	AI593833	ESTs	-1.35	1.45	-1.09
	AI506092	AI506092	EST	-2.03	1.45	1.05
	AI449360	AI449360	ESTs	1	1.45	1.04
	AI428202	BE955838	EST AI4282022	1.36	1.45	-1.24
	AI324983	AI324983	ESTs, Highly similar to protein-serine/threonine kinase [M.musculus]	1	1.45	1.13
	Acox-pending	NM_015729	acyl-Coenzyme A oxidase	-1.23	1.45	-1.14
	Abce1	NM_015751	ATP-binding cassette, sub-family E (OABP), member 1	1	1.45	-1.1
	Ubc2e	BE951825	ubiquitin conjugating enzyme 2e	3.07	1.44	-1.01
	Tfam	NM_009360	transcription factor A, mitochondrial	1.3	1.44	1.03
	Slc27a3	AF072758	solute carrier family 27 (fatty acid transporter), member 3	-1.27	1.44	-1.13
	Scvr	AF203781	scavenger receptor	-1.41	1.44	1.28
	Rpgr	AF286473	Mus musculus retinitis pigmentosa GTPase regulator (Rpgr) gene, partial cds	-1.79	1.44	1.41
	Itpr1	NM_010585	inositol 1,4,5-triphosphate receptor 1	1	1.44	-1.01
	Elavl4	NM_010488	ELAV (embryonic lethal, abnormal vision, Drosophila)-like 4 (Hu antigen D)	-1.2	1.44	-1.03
	Edar	NM_010100	ectodysplasin-A receptor	1	1.44	1.32
	D9Wsu10e	BE456998	DNA segment, Chr 9, Wayne State University 10, expressed	-1.44	1.44	-1.03
	D16Wsu103e	BE949491	DNA segment, Chr 16, Wayne State University 103, expressed	-1.23	1.44	-1.09
	D11Ertd530e	BE627376	DNA segment, Chr 11, ERATO Doi 530, expressed	1	1.44	1.12
	BE989529	BE989529	ESTs	1	1.44	1.09
	AW555308	AW555308	ESTs, Highly similar to INTERLEUKIN ENHANCER-BINDING FACTOR [Homo sapiens]	1.09	1.44	1
	AW538565	AW538565	ESTs	1	1.44	1.12
	AW212353	AW212353	ESTs, Weakly similar to SIG41 [M.musculus]	1.29	1.44	-1.36
	AV367432	AV367432	ESTs	1	1.44	1.23
	AK014755	AK014755	Mus musculus 0 day neonate head cDNA, RIKEN full-length enriched library, clone:4833423D12, full insert sequence.	-1.27	1.44	1.53
	AI848348	AI848348	ESTs, Highly similar to AF151036_1 HSPC202 [H.sapiens]	-1.16	1.44	1.16
	AI847450	AI847450	ESTs	-1.68	1.44	-1.08
	AI661249	AI661249	ESTs	1.25	1.44	1.14
	AI465534	AI465534	ESTs	1	1.44	1.21
	AI451649	AI451649	ESTs	-1.21	1.44	1.19
	AI413339	AI413339	ESTs, Highly similar to PUTATIVE SERINE/THREONINE-PROTEIN KINASE P78 [Homo sapiens]	1.41	1.44	1.89
	Trt	NM_009429	translationally regulated transcript (21 kDa)	1.71	1.43	1.63
	Spi15	NM_009249	serine protease inhibitor 15	2.77	1.43	1.23
	Rpl29	NM_009082	ribosomal protein L29	2.32	1.43	-1.28
	Rpl28	NM_009081	ribosomal protein L28	-1.17	1.43	-1.2
	Rpl26	NM_009080	ribosomal protein L26	3.8	1.43	1.07
	panK1beta	AF200357	Mus musculus pantothenate kinase 1 beta (panK1beta) mRNA, complete cds	-1.98	1.43	1.33
	HSPF1	NM_018808	heat shock protein 40	-1.34	1.43	1.04
	Gpa33	NM_021610	glycoprotein A33 (transmembrane)	1	1.43	1.02
	Edg4	NM_020028	endothelial differentiation, lysophosphatidic acid G-protein-coupled receptor 4	-1.12	1.43	1.23
	Cebpa-rs1	NM_009882	CCAAT/enhancer binding protein alpha (C/EBP), related sequence 1	-1.06	1.43	1.16
	C77046	C77046	ESTs	1	1.43	-1.13
	BE981916	BE981916	ESTs, Weakly similar to AF144731_1 putative splicing factor YT521-B [R.norvegicus]	1.24	1.43	-1.2
	BE952322	BE952322	ESTs	1.27	1.43	-1.09
	BE625996	BE625996	ESTs	1	1.43	1.1
	BE200275	BE200275	ESTs, Highly similar to AF158186_1 pEachy [R.norvegicus]	1.23	1.43	1.21
	BE197351	BE197351	ESTs, Weakly similar to TXTP_RAT TRICARBOXYLATE TRANSPORT PROTEIN PRECURSOR [R.norvegicus]	1.04	1.43	-1.1
	BB072771	BB072771	EST	-2.25	1.43	1.33
	AW491600	AW491600	ESTs, Highly similar to protein associated with Myc [H.sapiens]	1	1.43	-1.11
	AV372723	AV372723	EST	-1.73	1.43	-1.29
	AV076193	AV076193	EST	1	1.43	1.1
	AV064318	AV064318	EST	-1.68	1.43	1.39
	AV062370	AV062370	EST	-1.44	1.43	-1.03
	AV027235	AV027235	ESTs	1	1.43	1
	Atp4a	NM_018731	ATPase, H+/K+ transporting, alpha polypeptide	-2.07	1.43	-1.05
	AI314164	AI314164	EST	-1.21	1.43	1.17
	Ssr4	NM_009279	signal sequence receptor, delta	1.41	1.42	-1.26
	Ppp4c	NM_019674	protein phosphatase 4, catalytic subunit	-1.62	1.42	1.01
	Or28	NM_020512	gene for odorant receptor MOR28	1	1.42	-1.06
	Map3k12	NM_009582	mitogen activated protein kinase kinase kinase 12	1.1	1.42	-1.11
	Fiz1	NM_011813	Flt3 interacting zinc finger protein 1	1.56	1.42	-1.09
	Esp	NM_007955	embryonic stem cell phosphatase	1.02	1.42	1.08
	Eif4a2	NM_013506	eukaryotic translation initiation factor 4A2	1.05	1.42	1.07
	D4Wsu53e	AV027490	DNA segment, Chr 4, Wayne State University 53, expressed	1	1.42	-1.02
	Cmklr1	U79525	chemokine-like receptor 1	1	1.42	1.04
	Cckar	NM_009827	cholecystokinin A receptor	-1.28	1.42	1.06
	Casp14	NM_009809	caspase 14	-1.25	1.42	1.15
	BE630044	BE630044	ESTs, Highly similar to HYPOTHETICAL 25.7 KD PROTEIN IN MSH1-EPT1 INTERGENIC REGION [Saccharomyces cerevisiae]	-1.15	1.42	1.41
	AW908946	AW908946	ESTs	1	1.42	1.19
	AW488496	AW488496	ESTs	-1.34	1.42	-1.1
	AW456871	AW456871	ESTs	1.08	1.42	1.1
	AW046240	AW046240	ESTs, Highly similar to SUCCINATE DEHYDROGENASE [Homo sapiens]	1.4	1.42	1.68
	AV367281	AV367281	EST	1.45	1.42	1.1
	AV367258	AV367258	EST	1	1.42	-1.02
	AV114567	AV114567	ESTs	-1.31	1.42	1.14
	AV074067	AV074067	EST	1	1.42	-1.02
	AI506419	AI506419	ESTs	-2.37	1.42	1.31
	AI464450	AI464450	ESTs	-1.25	1.42	1.13
	AI464153	AI464153	EST, Weakly similar to JAK3_MOUSE TYROSINE-PROTEIN KINASE JAK3 [M.musculus]	-1.81	1.42	-1.52
	AI451312	AI451312	ESTs, Highly similar to CD84 leukocyte antigen [M.musculus]	-1.11	1.42	1.29
	Zac1	NM_009538	zinc finger protein regulator of apoptosis and cell cycle arrest	1.18	1.41	-1.42
	X03669	X03669	Mouse rearranged gene for T-cell receptor alpha chain V-J (BDFL II) nonfunctional allele II	1.24	1.41	1.05
	Traf6	NM_009424	Tnf receptor-associated factor 6	1.3	1.41	-1
	Rps24	NM_011297	ribosomal protein S24	1.83	1.41	1.55
	Ptprcap	NM_016933	protein tyrosine phosphatase, receptor type, C polypeptide-associated protein	1	1.41	1.08
	Ptk9	NM_008971	protein tyrosine kinase 9	-1.2	1.41	1.05
	Nrbf2	AI036340	nuclear receptor binding factor 2	1.53	1.41	1.14
	Nme1	AI607803	expressed in non-metastatic cells 1, protein (NM23A) (nucleoside diphosphate kinase)	-1.83	1.41	1.13
	Igfbp1	AI323552	insulin-like growth factor binding protein 1	-1.11	1.41	1.24
	Hus1	NM_008316	Hus1 homolog (S. pombe)	-2.01	1.41	1.01
	Ercc1	NM_007948	excision repair 1	1.46	1.41	-1.12
	Epha7	X79082	Eph receptor A7	1	1.41	-1.02
	Ddx5	NM_007840	DEAD (aspartate-glutamate-alanine-aspartate) box polypeptide 5	1.32	1.41	1.17
	D6-pending	Y12879	D6 beta-chemokine receptor	-1.18	1.41	1.28
	C1d-pending	NM_020558	nuclear DNA-binding protein	1	1.41	-1.23
	BF118256	BF118256	ESTs, Highly similar to POLYADENYLATE-BINDING PROTEIN [Homo sapiens]	-1.96	1.41	1.02
	AW554399	AW554399	ESTs	-1.24	1.41	1.35
	AW496353	AW496353	EST	1.41	1.41	1.11
	AV026401	AV026401	EST	1	1.41	1.18
	AI661035	AI661035	ESTs	1.11	1.41	-1.04
	AI506217	AI506217	ESTs	-1.63	1.41	1.31
	AI462610	AI462610	ESTs	1.89	1.41	1.01
	AI448559	AI448559	ESTs, Weakly similar to unknown protein [R.norvegicus]	1.45	1.41	-1.02
	AI428283	AI428283	EST	-1.86	1.41	1.3
	AI196541	AI196541	EST, Weakly similar to 0806162A ATPase 6 [M.musculus]	1.7	1.41	1.19
	AA154787	AA154787	ESTs	1	1.41	1.21
	Spi6	NM_009256	serine protease inhibitor 6	1	1.4	1.01
	Sema3e	NM_011348	sema domain, immunoglobulin domain (Ig), short basic domain, secreted, (semaphorin) 3E	1	1.4	1.06
	Scgf	NM_009131	stem cell growth factor	-1.58	1.4	1.46
	Rnf19	NM_013923	ring finger protein (C3HC4 type) 19	1	1.4	-1.03
	Phka1	NM_008832	phosphorylase kinase alpha 1	1.17	1.4	-1.06
	Ngfa	NM_010915	nerve growth factor, alpha	1.37	1.4	1.34
	Ndufv1	AI118500	NADH dehydrogenase flavoprotein 1	1.07	1.4	1.09
	Mafg	NM_010756	v-maf musculoaponeurotic fibrosarcoma oncogene family, protein G (avian)	1	1.4	-1.13
	Ly6f	NM_008530	lymphocyte antigen 6 complex, locus F	-1.06	1.4	-1.28
	Hsj2	NM_008298	heat shock protein, DNAJ-like 2	1.18	1.4	1.26
	Hes1	NM_008235	hairy and enhancer of split 1, (Drosophila)	2.47	1.4	-1.08
	Gtf2h2	BE944347	general transcription factor IIH, polypeptide 2 (44 kDa subunit)	1.04	1.4	1.03
	Ggtb3	D37791	galactosyltransferase 3 beta 1, 4	-2.39	1.4	1.41
	Erbin-pending	AF263743	Erbb2 interacting protein	-1.41	1.4	-1.06
	Capn12	AJ289241	calpain 12	1.33	1.4	1.22
	Bteb3	NM_021366	basic transcription element binding protein 3	2.34	1.4	-1.14
	BF460815	BF460815	ESTs, Highly similar to SERINE/THREONINE PROTEIN PHOSPHATASE 2B CATALYTIC SUBUNIT, BETA ISOFORM [Homo sapiens]	-2.58	1.4	1.58
	BF147474	BF147474	ESTs	1	1.4	-1.1
	BE686679	BE686679	ESTs, Weakly similar to ZIP-kinase [M.musculus]	-1.34	1.4	1.4
	BB072367	BB072367	EST	-2.02	1.4	1.28
	AW319952	AW319952	EST	1	1.4	1.04
	AV370533	AV370533	ESTs	1	1.4	1.21
	AV108046	AV108046	EST	1	1.4	-1
	AV075265	AV075265	EST	-2.15	1.4	1.37
	AV068233	AV068233	EST	-1.92	1.4	1.01
	AV052824	AV052824	ESTs, Weakly similar to cell surface protein MCAR [M.musculus]	1.1	1.4	-1.23
	AI504614	AI504614	ESTs, Moderately similar to serine/threonine protein kinase TAO1 [R.norvegicus]	1	1.4	1.05
	AI481990	AI481990	ESTs	-1.54	1.4	-1.02
	AI429327	AI429327	ESTs	-1.37	1.4	1.33
	Vps4b	NM_009190	vacuolar protein sorting 4b (yeast)	1.22	1.39	1.04
	Timm8a	NM_013898	translocase of inner mitochondrial membrane 8 homolog a (yeast)	-1.35	1.39	1.03
	Scyb13	NM_018866	small inducible cytokine subfamily B (Cys-X-Cys), member 13	-1.98	1.39	1.38
	Sat	NM_009121	spermidine/spermine N1-acetyl transferase	2.37	1.39	1.08
	rheb	AB039919	Mus musculus rheb mRNA for Ras homolog, complete cds	1.61	1.39	-1.24
	Nocturnin	AF199491	Mus musculus NOCTURNIN (Nocturnin) mRNA, complete cds	-1.13	1.39	1.23
	Ndufa2	NM_010885	NADH dehydrogenase (ubiquinone) 1 alpha subcomplex 2 (8 kDa)	1.5	1.39	1.29
	Itgam	NM_008401	integrin alpha M (Cd11b)	1.78	1.39	-1.15
	Idb2	NM_010496	inhibitor of DNA binding 2	-1.04	1.39	-1.07
	Hyal1	NM_008317	hyaluronidase 1	-1.71	1.39	1.23
	Eef1a1	M22432	eukaryotic translation elongation factor 1 alpha 1	1.95	1.39	-1.29
	D11Ertd714e	AI324730	DNA segment, Chr 11, ERATO Doi 714, expressed	-2.01	1.39	1.08
	Cdc25a	NM_007658	cell division cycle 25 homolog A (S. cerevisiae)	-1.64	1.39	1.2
	BE947732	BE947732	ESTs	1.27	1.39	1.1
	BE632183	BE632183	ESTs, Highly similar to RAS-RELATED PROTEIN RAP-1A [Homo sapiens; Rattus norvegicus; Bos taurus]	1.29	1.39	-1.13
	BB560326	BB560326	ESTs, Highly similar to AF169797_1 adaptor protein APPL [H.sapiens]	1	1.39	1.14
	BB072901	BB072901	EST	-2.11	1.39	1.25
	AW825896	AW825896	EST	1	1.39	1.45
	AW558871	AW558871	ESTs, Highly similar to Z131_HUMAN ZINC FINGER PROTEIN 131 [H.sapiens]	1.02	1.39	-1.02
	Amd2	NM_007444	S-adenosylmethionine decarboxylase 2	-1.65	1.39	-1.29
	AI661958	AI661958	ESTs, Moderately similar to AF127481_1 non-ocogenic Rho GTPase-specific GTP exchange factor [H.sapiens]	1	1.39	-1.13
	AI593508	AI593508	ESTs, Highly similar to JC1193 angiotensin II receptor 1A - mouse [M.musculus]	1	1.39	1.05
	AI549961	AI549961	ESTs, Highly similar to aiolos [M.musculus]	1.1	1.39	-1.06
	AI506695	AI506695	ESTs	-2.12	1.39	-1.02
	AI462909	AI462909	ESTs	-2.66	1.39	1.13
	AI449090	AI449090	ESTs	-1.67	1.39	1.34
	AI428499	AI428499	ESTs, Moderately similar to unnamed protein product [H.sapiens]	-1.12	1.39	1.24
	AA959809	AA959809	ESTs, Moderately similar to T14152 synaptic scaffolding protein S-SCAM - rat [R.norvegicus]	-1.08	1.39	1.01
	Zfr	NM_011767	zinc finger RNA binding protein	-1.41	1.38	1.17
	Zfp42	NM_009556	zinc finger protein 42	-1.95	1.38	1.27
	Vldlr	NM_013703	very low density lipoprotein receptor	1	1.38	1.1
	Ube2b	NM_009458	ubiquitin-conjugating enzyme E2B (RAD6 homology)	-1.04	1.38	1.31
	Spam	NM_009241	sperm adhesion molecule	1	1.38	-1.17
	Siat7d	NM_011373	sialyltransferase 7 ((alpha-N-acetylneuraminyl 2,3-betagalactosyl-1,3)-N-acetyl galactosaminide alpha-2,6-sialyltransferase) D	1	1.38	1.18
	Ptma	NM_008972	prothymosin alpha	1.01	1.38	-1.14
	Mem3	NM_008582	maternal embryonic message 3	1.12	1.38	-1
	Hdgfrp1	NM_008232	hepatoma-derived growth factor, related protein 1	1	1.38	1.14
	Es10	AB025408	esterase 10	-1.01	1.38	-1.47
	Ddxbp1	NM_019663	DEAD/H (Asp-Glu-Ala-Asp/His) box binding protein 1	-1.08	1.38	-1.02
	Cish2	NM_007706	cytokine inducible SH2-containing protein 2	1	1.38	-1.14
	Cfl1	NM_007687	cofilin 1, non-muscle	1.42	1.38	-1.08
	Cd81	X59047	CD 81 antigen	-1.14	1.38	-1.25
	BF148137	BF148137	ESTs, Weakly similar to RP8_MOUSE ZINC FINGER PROTEIN RP-8 [M.musculus]	-1.47	1.38	-1.12
	BE685943	BE685943	ESTs, Moderately similar to unnamed protein product [H.sapiens]	1	1.38	1.09
	BE630544	BE630544	ESTs, Highly similar to T13057 KIAA0729 protein - human [H.sapiens]	-1.71	1.38	1.03
	AV369628	AV369628	EST	1	1.38	1.11
	AI662421	AI662421	ESTs	1	1.38	1.02
	AI506741	AI506741	EST	-2.99	1.38	1.36
	AI480542	AI480542	ESTs, Moderately similar to 5-LIPOXYGENASE ACTIVATING PROTEIN [Ovis aries]	-2.02	1.38	1.17
	AI451520	AI451520	ESTs	2.29	1.38	-1.12
	AI429326	AI429326	ESTs	-1.05	1.38	1.09
	AI196859	AI196859	EST	-1.19	1.38	1.28
	AI173240	AI173240	ESTs, Highly similar to NADH-UBIQUINONE OXIDOREDUCTASE 42 KD SUBUNIT PRECURSOR [Bos taurus]	1.88	1.38	1.66
	Tyrobp	NM_011662	TYRO protein tyrosine kinase binding protein	2.53	1.37	-1.13
	transferrin receptor	X57349	M.musculus mRNA for transferrin receptor	-1.72	1.37	1.19
	Tm4sf6	NM_019656	transmembrane 4 superfamily member 6	-1.34	1.37	-1.21
	Sh3glb1	NM_019464	SH3-domain GRB2-like B1 (endophilin)	-1.19	1.37	1.08
	Prom	NM_008935	prominin	1.19	1.37	1.07
	Pnliprp2	NM_011128	pancreatic lipase-related protein 2	1.21	1.37	2.15
	Pira2	U96683	paired-Ig-like receptor A2	-1.73	1.37	1.05
	Notch2	D32210	Notch gene homolog 2, (Drosophila)	1.83	1.37	-1.1
	Jund1	NM_010592	Jun proto-oncogene related gene d1	-1.61	1.37	-1.31
	Idb4	X75018	inhibitor of DNA binding 4	1	1.37	1.07
	Ick	NM_019987	intestinal cell kinase	1.34	1.37	-1.06
	Epb4.1l4	NM_013512	erythrocyte protein band 4.1-like 4	-1.08	1.37	1.04
	Ctcf	NM_007794	CCCTC-binding factor	-1.48	1.37	-1.06
	Cradd	NM_009950	CASP2 and RIPK1 domain containing adaptor with death domain	1	1.37	1.12
	Cbx5	NM_007626	chromobox homolog 5 (Drosophila HP1a)	-1.44	1.37	-1.03
	C184L	NM_020491	C184L-22	-1.18	1.37	-1.18
	BF021382	BF021382	ESTs, Moderately similar to KIAA1515 protein [H.sapiens]	-1.49	1.37	1.22
	BB494325	BB494325	ESTs, Weakly similar to A57488 proteinase inhibitor Spi3 - mouse [M.musculus]	-1.75	1.37	1.32
	BB459545	BB459545	ESTs, Highly similar to POSSIBLE GLOBAL TRANSCRIPTION ACTIVATOR SNF2L1 [Homo sapiens]	-2.23	1.37	1.21
	BB283368	BB283368	ESTs, Moderately similar to MAK16 PROTEIN [Saccharomyces cerevisiae]	-1.31	1.37	1.29
	AW105874	AW105874	ESTs, Weakly similar to AF234765_1 serine-arginine-rich splicing regulatory protein SRRP86 [R.norvegicus]	1.03	1.37	1.18
	AV372354	AV372354	EST	1	1.37	1.14
	AV080601	AV080601	EST	1	1.37	1.18
	Aqp3	NM_016689	aquaporin 3	1.43	1.37	1.01
	AI853413	AI853413	ESTs, Highly similar to KIAA0157 gene product is novel. [H.sapiens]	1	1.37	1.34
	AI327341	AI327341	ESTs, Highly similar to GTP-BINDING PROTEIN SARA [Mus musculus]	1.19	1.37	-1.22
	AI314864	AI314864	ESTs	-2.12	1.37	1.28
	AI132305	AI132305	ESTs, Weakly similar to insulin receptor substrate protein of 53 kDa [H.sapiens]	1.14	1.37	1.01
	AF075717	AF075717	Mus musculus transforming growth factor beta 1-induced factor 2 mRNA, complete cds	-1.79	1.37	1.42
	AB017026	NM_020573	cDNA sequence AB017026	-1.83	1.37	1.25
	Wsx1-pending	NM_016671	cytokine receptor family, class 1 (WSXWS), member 1	-1.84	1.36	1.39
	Spec1-pending	BE948567	small protein effector 1 of Cdc42	-1.01	1.36	-1.28
	NM_029813	NM_029813	Mus musculus RIKEN cDNA 2210418O10 gene (2210418O10Rik), mRNA	-1.26	1.36	1.35
	Mtssk	NM_008641	microtubule associated testis specific serine/threonine protein kinase	1	1.36	1.01
	Mapk10	NM_009158	mitogen activated protein kinase 10	1	1.36	-1.07
	Map3k2	NM_011946	mitogen activated protein kinase kinase kinase 2	-1.27	1.36	-1.03
	Kist	NM_010633	kinase interacting with leukemia-associated gene (stathmin)	1.31	1.36	1.02
	Il2rb	NM_008368	interleukin 2 receptor, beta chain	1.15	1.36	-1.07
	Gus-s	NM_010368	beta-glucuronidase structural	-1.12	1.36	-1.17
	Fgfr3	NM_008010	fibroblast growth factor receptor 3	1.96	1.36	-1
	Dab2	U18869	disabled homolog 2 (Drosophila)	2.42	1.36	-1.03
	Col4a1	X92439	procollagen, type IV, alpha 1	1.13	1.36	-1.23
	Ccnf	NM_007634	cyclin F	1	1.36	-1.09
	BF466809	BF466809	ESTs, Weakly similar to AM2 receptor [M.musculus]	1.08	1.36	1.01
	BE992223	BE992223	ESTs	-1.08	1.36	-1.15
	BE951926	BE951926	ESTs, Highly similar to T08667 hypothetical protein DKFZp547O0510.1 - human [H.sapiens]	1.82	1.36	1.17
	BE852375	BE852375	ESTs, Weakly similar to syntaxin 7 [M.musculus]	1.08	1.36	-1.07
	BB271167	BB271167	ESTs, Weakly similar to NCA2_MOUSE NEURAL CELL ADHESION MOLECULE, PHOSPHATIDYLINOSITOL-LINKED ISOFORM PRECURSOR [M.musculus]	-1.55	1.36	1.39
	BB099190	BB099190	ESTs	-1.04	1.36	-1.1
	AW824686	AW824686	ESTs	1	1.36	1.06
	AW046791	AW046791	ESTs	1	1.36	-1.05
	AV371201	AV371201	EST	1	1.36	1.16
	AV370259	AV370259	EST	-1.87	1.36	-1.09
	AV073922	AV073922	EST	1	1.36	-1.51
	AV000394	AV000394	ESTs	1	1.36	1.05
	AU045081	AU045081	ESTs, Weakly similar to JAK3_MOUSE TYROSINE-PROTEIN KINASE JAK3 [M.musculus]	-1.34	1.36	1.16
	AI747071	AI747071	ESTs	-1.1	1.36	-1.04
	AI647848	AI647848	ESTs, Highly similar to SERB_HUMAN L-3-PHOSPHOSERINE PHOSPHATASE [H.sapiens]	-1.99	1.36	1.27
	AI596134	AI596134	ESTs, Highly similar to TRANSCRIPTION FACTOR BTF3 [Homo sapiens]	2.19	1.36	1.28
	AI506442	AI506442	ESTs, Moderately similar to S27962 modulator recognition factor 1 - human [H.sapiens]	1	1.36	1.07
	AI505965	AI505965	EST	-2.61	1.36	1.65
	AI449491	AI449491	ESTs	1	1.36	1.56
	AI194920	AI194920	ESTs, Highly similar to hypothetical protein [H.sapiens]	-1.1	1.36	1.02
	AI118179	AI118179	ESTs, Weakly similar to homolog of the Aspergillus nidulans sudD gene product [H.sapiens]	1	1.36	1.07
	AI042721	AI042721	EST, Weakly similar to ALU1_HUMAN ALU SUBFAMILY J SEQUENCE CONTAMINATION WARNING ENTRY [H.sapiens]	1.09	1.36	1.1
	AA408729	BF466970	EST AA408729	1	1.36	1.21
	Npm1	NM_008722	nucleophosmin 1	3.68	1.35	1.38
	Nlk	NM_008702	nemo like kinase	-1.38	1.35	1.04
	Nap1l1	NM_015781	nucleosome assembly protein 1-like 1	2.04	1.35	-1.09
	muc2	AF121215	Mus musculus muc2 mRNA, partial cds	-1.41	1.35	1.27
	Mageb2	U19032	melanoma antigen, family B, 2	-1.83	1.35	1.52
	Magea8	NM_020020	melanoma antigen, family A, 8	-1.57	1.35	1.28
	Irf2	NM_008391	interferon regulatory factor 2	-1.41	1.35	1.17
	Hipk3	NM_010434	homeodomain interacting protein kinase 3	-1.65	1.35	1.28
	Esrrb	X89594	estrogen related receptor, beta	1	1.35	-1.11
	D5Ucla4	AF273453	DNA segment, Chr 5, University of California at Los Angeles 4	-1.31	1.35	1.06
	Cetn2	NM_019405	centrin 2	-2.4	1.35	1.11
	Ceacam10	NM_007675	CEA-related cell adhesion molecule 10	-1.27	1.35	1.1
	C87111	C87111	ESTs	-1.65	1.35	-1.37
	BF465998	BF465998	ESTs	1	1.35	-1.06
	BE631956	BE631956	ESTs, Moderately similar to RNA binding protein [R.norvegicus]	-1.39	1.35	-1.68
	BB557749	BB557749	ESTs, Weakly similar to AF190020_1 inhibitor of apoptosis protein 2 [R.norvegicus]	-1.7	1.35	1.18
	BB459852	BB459852	ESTs, Moderately similar to integrin alpha-4 subunit precursor [M.musculus]	-1.35	1.35	1.23
	BB272416	BB272416	ESTs, Weakly similar to PS0136 H-2 class I histocompatibility antigen T15 - mouse [M.musculus]	-1.88	1.35	1.37
	AW491628	AW491628	ESTs, Weakly similar to SKI_HUMAN SKI ONCOGENE [H.sapiens]	-1.26	1.35	-1.42
	AW124445	AW124445	ESTs, Highly similar to lymphocyte specific formin related protein [M.musculus]	-1	1.35	1.17
	Avpr1a	NM_016847	arginine vasopressin receptor 1A	-1.46	1.35	-1.04
	AV157315	AV157315	ESTs, Highly similar to BMRA_MOUSE BONE MORPHOGENETIC PROTEIN RECEPTOR TYPE IA PRECURSOR [M.musculus]	-1.3	1.35	1.16
	AV140618	AV140618	EST, Moderately similar to AF240630_1 IQ motif containing GTPase activating protein 1 [M.musculus]	1	1.35	1.06
	AV076938	AV076938	EST	1	1.35	1.12
	AV068420	AV068420	EST	2.35	1.35	1.17
	Ask-pending	NM_013726	activator of S phase kinase	1	1.35	-1.05
	AI836423	AI836423	ESTs, Highly similar to 26S PROTEASE REGULATORY SUBUNIT 4 HOMOLOG [Schizosaccharomyces pombe]	1.19	1.35	1.67
	AI649191	AI649191	ESTs, Weakly similar to NK-TUMOR RECOGNITION PROTEIN [M.musculus]	1	1.35	1.06
	AI593826	AI593826	ESTs	-1.15	1.35	1.28
	AI585985	AI585985	ESTs	1	1.35	-1.03
	AI451462	AI451462	ESTs	-1.65	1.35	1.38
	AI451314	AI451314	ESTs	-1.11	1.35	1.08
	AI450285	AI450285	ESTs	1	1.35	1.16
	AI430898	AI430898	ESTs, Weakly similar to AF118566_1 hematopoietic zinc finger protein [M.musculus]	-1.45	1.35	1.19
	AI390745	AI390745	ESTs	1.02	1.35	1.05
	AI325974	AI325974	ESTs, Highly similar to HYPOTHETICAL 167.8 KD PROTEIN CCE1-CAP1 INTERGENIC REGION [Saccharomyces cerevisiae]	1	1.35	1.2
	Adk	NM_007411	adenosine kinase	1.34	1.35	-1.01
		ProST1		-1.29	1.35	1.04
	Zfp326	NM_018759	zinc finger protein 326	-2.14	1.34	1.42
	Tcf17l2-pending	NM_013922	transcription factor 17-like 2	1	1.34	1.23
	Sox18	NM_009236	SRY-box containing gene 18	1	1.34	1.06
	Procr	NM_011171	protein C receptor, endothelial	1.08	1.34	-1.12
	Olfr16	NM_008763	olfactory receptor 16	1.08	1.34	1.08
	Nme2	NM_008705	expressed in non-metastatic cells 2, protein (NM23B) (nucleoside diphosphate kinase)	-1.12	1.34	1.22
	Klf9	NM_010638	Kruppel-like factor 9	1	1.34	1.09
	Ifi202a	NM_008327	interferon activated gene 202A	1	1.34	1.33
	Hmgb1	NM_010439	high mobility group box 1	-1.72	1.34	-1.02
	Gnpi	AV067631	glucosamine-6-phosphate deaminase	-1.53	1.34	-1.94
	Esrrg	NM_011935	estrogen-related receptor gamma	1	1.34	-1.22
	Esr1	NM_007956	estrogen receptor 1 (alpha)	1	1.34	1.01
	Ccna2	NM_009828	cyclin A2	-1.38	1.34	1.08
	BE992380	BE992380	ESTs	-1.46	1.34	1.25
	BE952319	BE952319	ESTs	-1.85	1.34	1.46
	BB451145	BB451145	ESTs, Highly similar to transcription factor [M.musculus]	-1.36	1.34	1.36
	BB166591	BB166591	ESTs	1	1.34	1.24
	AV080324	AV080324	EST	1.06	1.34	-1.08
	AV079262	AV079262	EST, Weakly similar to RS1A_HUMAN 40S RIBOSOMAL PROTEIN S15A [R.norvegicus]	1.62	1.34	-1.08
	AV078687	AV078687	AV078687 Mus musculus stomach C57BL/6J adult Mus musculus cDNA clone 2210405K21, mRNA sequence.	1	1.34	1.29
	AV074786	AV074786	EST	-1.23	1.34	-1.07
	AV026382	AV026382	EST	1	1.34	-1.11
	Atp5g1	NM_007506	ATP synthase, H+ transporting, mitochondrial F0 complex, subunit c (subunit 9), isoform 1	-1.41	1.34	-1.3
	Akap2	NM_009649	A kinase anchor protein 2	1	1.34	1.01
	AK014490	AK014490	Mus musculus 14 days embryo liver cDNA, RIKEN full-length enriched library, clone:4432412D15, full insert sequence.	1	1.34	1.09
	AI481836	AI481836	ESTs, Weakly similar to LECI_MOUSE ASIALOGLYCOPROTEIN RECEPTOR 2 [M.musculus]	-2.35	1.34	1
	AA792873	AA792873	ESTs, Highly similar to CHROMOSOME REGION MAINTENANCE PROTEIN 1 [Schizosaccharomyces pombe]	-1.49	1.34	1.37
	Timp	NM_011593	tissue inhibitor of metalloproteinase	1	1.33	-1.05
	Tcea1	NM_011541	transcription elongation factor A (SII) 1	1	1.33	1.19
	Rab11b	NM_008997	RAB11B, member RAS oncogene family	-1.03	1.33	1.01
	Pira3	NM_011090	paired-Ig-like receptor A3	1.65	1.33	-1.08
	Pf4	NM_019932	platelet factor 4	1.41	1.33	1.09
	Nfkbib	NM_010908	nuclear factor of kappa light chain gene enhancer in B-cells inhibitor, beta	1.27	1.33	-1.05
	Nfatc1	NM_016791	nuclear factor of activated T-cells, cytoplasmic 1	-2.4	1.33	1.48
	Maff	NM_010755	v-maf musculoaponeurotic fibrosarcoma oncogene family, protein F (avian)	-1.97	1.33	1.23
	M86751	M86751	Mouse Ig L-chain gene variable region, complete cds	-1.46	1.33	1.08
	Irs1	NM_010570	insulin receptor substrate 1	1.46	1.33	-1.1
	Gspt1	AB003502	G1 to phase transition 1	1.05	1.33	1.07
	Glrb	U09399	glycine receptor, beta subunit	1	1.33	1.37
	Fkbp1b	NM_016863	FK506 binding protein 1b (12.6 kDa)	-1.24	1.33	-1.58
	D4Wsu53e	AB041555	DNA segment, Chr 4, Wayne State University 53, expressed	-1.04	1.33	-1.4
	D14Ertd310e	BE852441	DNA segment, Chr 14, ERATO Doi 310, expressed	2.16	1.33	1.2
	Creb1	X92497	cAMP responsive element binding protein 1	1	1.33	1.1
	Cnot7	NM_011135	CCR4-NOT transcription complex, subunit 7	-1.96	1.33	1.31
	BF467541	BF467541	ESTs, Highly similar to KIAA1181 protein [H.sapiens]	2.59	1.33	-1.05
	BF466496	BF466496	ESTs	-1.57	1.33	-1.14
	BF463703	BF463703	ESTs	1	1.33	1.14
	BF148835	BF148835	ESTs	-1.13	1.33	1.03
	BE988852	BE988852	ESTs	-1.56	1.33	-1.21
	BE985568	BE985568	ESTs, Highly similar to PROTEIN TRANSPORT PROTEIN SEC23 [Saccharomyces cerevisiae]	1	1.33	1.19
	BE952367	BE952367	ESTs, Highly similar to MYOSIN REGULATORY LIGHT CHAIN 2-A, SMOOTH MUSCLE ISOFORM [Rattus norvegicus]	1.02	1.33	1.03
	Bckdhb	L16992	branched chain ketoacid dehydrogenase E1, beta polypeptide	1.13	1.33	-1.01
	BB431561	BB431561	EST, Moderately similar to PRP4 protein kinase homolog [M.musculus]	-1.23	1.33	1.15
	AW537781	AW537781	ESTs	1	1.33	1.09
	AW495835	AW495835	EST	-1.89	1.33	1.29
	AW413160	AW413160	ESTs, Highly similar to KIAA0121 protein [H.sapiens]	-1.07	1.33	1.04
	AW228703	AW228703	ESTs, Highly similar to Rabin3 [R.norvegicus]	1.07	1.33	1.35
	AW108320	AW108320	ESTs, Highly similar to CLEAVAGE SIGNAL-1 PROTEIN [Homo sapiens]	-1.11	1.33	-1.12
	AW047587	AW047587	ESTs, Weakly similar to apoptosis signal-regulating kinase 2 [M.musculus]	1.21	1.33	1.05
	AV367310	AV367310	EST	1	1.33	1.06
	AV366681	AV366681	EST	1	1.33	1.1
	AV073789	AV073789	EST	-1.09	1.33	1.24
	AV068140	AV068140	EST	2.46	1.33	-1.09
	Atp6e	NM_007510	ATPase, H+ transporting lysosomal (vacuolar proton pump), 32 kDa	1.28	1.33	1.09
	AI957072	AI957072	EST	2.1	1.33	1.16
	AI930053	AI930053	EST	1	1.33	1.24
	AI876604	AI876604	EST, Moderately similar to A2M2_MOUSE MURINOGLOBULIN 2 PRECURSOR [M.musculus]	-1.38	1.33	1.02
	AI849634	AI849634	EST, Moderately similar to G protein-coupled receptor [M.musculus]	1.09	1.33	-1.18
	AI661435	AI661435	EST	2.22	1.33	1.28
	AI452312	AI452312	ESTs	1.22	1.33	-1.11
	Acate2-pending	NM_019736	acyl-Coenzyme A thioesterase 2, mitochondrial	1.1	1.33	1.27
	AA266639	AA266639	ESTs	-2.66	1.33	1.5
	Yy1	NM_009537	YY1 transcription factor	1	1.32	-1.16
	Tor2a	AW146272	torsin family 2, member A	-1.75	1.32	-1.51
	Tcf7	NM_009331	transcription factor 7, T-cell specific	1	1.32	1.11
	Tceb1l	NM_011543	transcription elongation factor B (SIII), polypeptide 1 (15 kDa),-like	-1.33	1.32	1.13
	Tacsd1	NM_008532	tumor-associated calcium signal transducer 1	1.49	1.32	1.3
	Scd2	AV107881	stearoyl-Coenzyme A desaturase 2	-1.35	1.32	1.4
	Npy5r	NM_016708	neuropeptide Y receptor Y5	-1.85	1.32	1.12
	Ly55a	NM_010737	lymphocyte antigen 55 complex, locus A	1	1.32	1.22
	Il1rak	NM_008363	interleukin 1 receptor-associated kinase	1.08	1.32	1.05
	Ifi202b	NM_011940	interferon activated gene 202B	1	1.32	-1.2
	D11Moh34	AV081210	DNA segment, Chr 11, KL Mohlke 34	1	1.32	1.27
	Cmkar3	NM_009910	chemokine (C-X-C) receptor 3	-1.45	1.32	1.33
	Cited2	NM_010828	Cbp/p300-interacting transactivator, with Glu/Asp-rich carboxy-terminal domain, 2	1	1.32	-1.11
	Celsr1	NM_009886	cadherin EGF LAG seven-pass G-type receptor	-1.2	1.32	1.2
	Cd28	NM_007642	CD28 antigen	-2.43	1.32	1.27
	BG091161	BG091161	mac21b01.y1 Soares mouse 3NbMS Mus musculus cDNA clone IMAGE:4000440 5' similar to TR:Q07339 Q07339 ENDOGENOUS RETROVIRUS HYPOTHETICAL 12.1 KD PROTEIN. ; mRNA sequence.	-1.65	1.32	1.42
	BE630233	BE630233	ESTs, Highly similar to KIAA0483 protein [H.sapiens]	-1.1	1.32	-1.08
	BE447487	BE447487	ESTs	-1.44	1.32	1.38
	BE136566	BE136566	ESTs	-2.31	1.32	1.47
	BB201573	BB201573	EST, Moderately similar to TDA8_MOUSE PROBABLE G PROTEIN-COUPLED RECEPTOR TDAG8 [M.musculus]	-1.65	1.32	1.23
	AW743655	AW743655	ESTs	1	1.32	1.15
	AW494641	AW494641	ESTs, Weakly similar to CG11737 gene product [D.melanogaster]	-1.22	1.32	-1.13
	AW260315	AW260315	ESTs, Highly similar to translation initiation factor IF2 [H.sapiens]	-1.14	1.32	-1.04
	AW123354	AW123354	ESTs	-1.28	1.32	-1.13
	AW046213	AW046213	Mus musculus Down syndrome cell adhesion molecule (Dscam) mRNA, complete cds	3.02	1.32	1.04
	AV370587	AV370587	EST	-1.66	1.32	-1.07
	AV370156	AV370156	EST	1	1.32	1.04
	AV074335	AV074335	EST	1	1.32	-1.21
	Atr	AF236887	ataxia telangiectasia and rad3 related	-1.13	1.32	1.02
	Amfr	NM_011787	autocrine motility factor receptor	-1.26	1.32	-1.45
	AI957053	AI957053	EST, Weakly similar to AF091101_1 dUTPase [M.musculus]	1.03	1.32	1.27
	AI747569	AI747569	ESTs	-1.65	1.32	1.16
	AI645571	AI645571	ESTs, Weakly similar to AF137367_1 VPS10 domain receptor protein SORCS [M.musculus]	1.36	1.32	1.11
	AI452133	AI452133	ESTs	1.06	1.32	1.11
	AI326380	AI326380	ESTs, Highly similar to NADH-UBIQUINONE DEHYDROGENASE 24 KD SUBUNIT PRECURSOR [Rattus norvegicus]	2.89	1.32	1.5
	AI255448	AI255448	EST, Weakly similar to 0806162F protein URF1 [M.musculus]	1.1	1.32	1.39
	AI116019	AI116019	ESTs, Highly similar to NADH-UBIQUINONE OXIDOREDUCTASE SGDH SUBUNIT PRECURSOR [Bos taurus]	1.7	1.32	1.34
	AI098105	AI098105	ESTs, Moderately similar to PHOSPHOGLUCOMUTASE [Rattus norvegicus]	1	1.32	-1.11
	Adcyap1r1	NM_007407	adenylate cyclase activating polypeptide 1 receptor 1	-1.13	1.32	-1.04
	Adam4	U22058	a disintegrin and metalloprotease domain 4	-1.39	1.32	1.3
	Zfp51	X74855	zinc finger protein 51	-2.23	1.31	1.22
	Zfp260	NM_011981	zinc finger protein 260	-1.17	1.31	1.01
	Ywhae	NM_009536	tyrosine 3-monooxygenase/tryptophan 5-monooxygenase activation protein, epsilon polypeptide	-1.12	1.31	-1.65
	Tsbp	NM_009431	TPR-containing, SH2-binding phosphoprotein	-3.03	1.31	-1.1
	Tgtp	NM_011579	T-cell specific GTPase	-1.37	1.31	1.43
	Tgm2	NM_009373	transglutaminase 2, C polypeptide	1.79	1.31	1.07
	Sfrs3	NM_013663	splicing factor, arginine/serine-rich 3 (SRp20)	1.08	1.31	-1.31
	Rp2h	AI592540	retinitis pigmentosa 2 homolog	-1.91	1.31	1.39
	Ptpn4	NM_019933	protein tyrosine phosphatase, non-receptor type 4	1	1.31	1.13
	Ppp3cb	M81483	protein phosphatase 3, catalytic subunit, beta isoform	-1.55	1.31	1.38
	Oda8	NM_019778	POZ/zinc finger transcription factor	-1.14	1.31	-1.04
	Nkx2-5	NM_008700	NK2 transcription factor related, locus 5 (Drosophila)	1.05	1.31	-1.03
	Mtf1	NM_008636	metal response element binding transcription factor 1	1	1.31	-1.01
	Lox	NM_010728	lysyl oxidase	-1.63	1.31	1.26
	Kclr-pending	NM_016751	Kupffer cell c-type lectin receptor	-1.53	1.31	1.02
	Il12rb1	NM_008353	interleukin 12 receptor, beta 1	1.13	1.31	-1.07
	Ifnb	NM_010510	interferon beta, fibroblast	-1.67	1.31	1.43
	H2-Aa	K01923	histocompatibility 2, class II antigen A, alpha	1	1.31	1.22
	D15Wsu75e	BF466207	DNA segment, Chr 15, Wayne State University 75, expressed	-1.14	1.31	-1.03
	Ctsc	NM_009982	cathepsin C	1	1.31	-1.2
	Car4	NM_007607	carbonic anhydrase 4	1	1.31	1.16
	BF228228	BF228228	ESTs, Weakly similar to FGFR1 oncogene partner [H.sapiens]	-1.71	1.31	-1.35
	Bet1-pending	NM_009748	golgi vesicular membrane trafficking protein p18	-1.4	1.31	1.36
	BE690804	BE690804	ESTs, Highly similar to T2DA_HUMAN TRANSCRIPTION INITIATION FACTOR TFIID 20/15 KDA SUBUNITS [H.sapiens]	-1.06	1.31	-1.01
	BE686654	BE686654	ESTs	-1.89	1.31	1.48
	BE686586	BE686586	EST	-1.47	1.31	1.22
	BE554490	BE554490	ESTs, Highly similar to CASL_MOUSE ENHANCER OF FILMENTATION 1 [M.musculus]	2.35	1.31	-1.05
	AW543824	AW543824	ESTs	-1.14	1.31	-1.03
	AW061316	AW061316	ESTs, Highly similar to GPRM_HUMAN PROBABLE G PROTEIN-COUPLED RECEPTOR GPR22 [H.sapiens]	1	1.31	-1
	AV372424	AV372424	EST	1	1.31	1.06
	AV370121	AV370121	EST	1	1.31	1.34
	AV368072	AV368072	EST	-1.64	1.31	1.01
	AV329082	AV329082	ESTs, Highly similar to MULTIFUNCTIONAL AMINOACYL-TRNA SYNTHETASE [Homo sapiens]	-1.53	1.31	1.4
	AV267972	AV267972	EST, Weakly similar to AF188297_1 TGF-beta receptor binding protein [M.musculus]	-3.11	1.31	-1.03
	AV092959	AV092959	ESTs, Weakly similar to high affinity immunoglobulin gamma Fc receptor I [M.musculus]	-1.6	1.31	-1.01
	AV076287	AV076287	EST	1	1.31	-1.41
	Anxa10	NM_011922	annexin A10	1.21	1.31	-1.11
	Akt2	NM_007434	thymoma viral proto-oncogene 2	1	1.31	-1.19
	Akap7	NM_018747	A kinase anchor protein 7	-1.68	1.31	1.2
	AI987835	AI987835	ESTs, Moderately similar to KINESIN LIGHT CHAIN [Rattus norvegicus]	-1.06	1.31	1.17
	AI854673	AI854673	ESTs, Weakly similar to AAKG_MOUSE 5'-AMP-ACTIVATED PROTEIN KINASE, GAMMA-1 SUBUNIT [M.musculus]	1.01	1.31	1.01
	AI788549	AI788549	Mus musculus reticulon 3 (Rtn3) mRNA, complete cds	-1.35	1.31	1.27
	AI645278	AI645278	ESTs	1.32	1.31	-1.1
	AI504042	AI504042	EST	1.71	1.31	1.03
	AI465362	AI465362	ESTs	3.49	1.31	1.18
	AI428239	AI428239	ESTs	1.41	1.31	1.32
	AI326315	AI326315	ESTs, Highly similar to TRANSCRIPTION INITIATION FACTOR IIF, BETA SUBUNIT [Rattus norvegicus]	-1.75	1.31	1.2
	AI324963	AI324963	ESTs	1	1.31	1.23
	AI196683	AI196683	EST, Weakly similar to 0806162B cytochrome b [M.musculus]	1.25	1.31	1.41
	AI196471	AI196471	ui64g01.x1 Sugano mouse liver mlia Mus musculus cDNA clone IMAGE:1887216 3', mRNA sequence.	1	1.31	1.11
	AI118310	AI118310	ESTs, Weakly similar to HSPC035 protein [H.sapiens]	-1.26	1.31	1.16
	AA823526	AA823526	ESTs	-1.37	1.31	1.25
	Ugt2b5	NM_009467	UDP-glucuronosyltransferase 2 family, member 5	2.81	1.3	1.2
	Tnfrsf10b	AB031081	tumor necrosis factor receptor superfamily, member 10b	-1.94	1.3	1.04
	Stag2	NM_021465	stromal antigen 2	1	1.3	1.18
	Spo11	NM_012046	sporulation protein, meiosis-specific, SPO11 homolog (S. cerevisiae)	1.36	1.3	-1.07
	Spint2	AF099016	serine protease inhibitor, Kunitz type 2	-1.72	1.3	-1.13
	Rnf13	NM_011883	ring finger protein 13	1	1.3	1.08
	Rhok	NM_011881	rhodopsin kinase	-1.77	1.3	-1.12
	Rad21	NM_009009	RAD21 homolog (S. pombe)	1.09	1.3	1.11
	Psa	NM_008942	puromycin-sensitive aminopeptidase	-1.31	1.3	1.29
	Plp2	NM_019755	proteolipid protein 2	-1.23	1.3	1.63
	Magea9	AL021127	Mus musculus chromosome X contigA; putative Magea9 gene, Caltractin, NAD(P) steroid dehydrogenase and Zinc finger protein 185.	1.14	1.3	1.12
	Igfbp7	NM_008048	insulin-like growth factor binding protein 7	1.77	1.3	1.13
	Grpr	NM_008177	gastrin releasing peptide receptor	1	1.3	-1.06
	Etohd2	AI451563	ethanol decreased 2	-1.68	1.3	-1.12
	Eif2ak4	NM_013719	eukaryotic translation initiation factor 2 alpha kinase 4	-1.22	1.3	1.3
	Dok2	NM_010071	downstream of tyrosine kinase 2	-1.23	1.3	1.33
	Dll1	NM_007865	delta-like 1 homolog (Drosophila)	-1.56	1.3	-1.11
	Clk	NM_009905	CDC-like kinase	1.01	1.3	1.49
	BF224856	BF224856	ESTs, Weakly similar to transcription factor BFCOL1 [M.musculus]	1	1.3	-1.01
	BE947395	BE947395	ESTs, Weakly similar to AF232669_1 Kalirin-12a [R.norvegicus]	-1.46	1.3	1.23
	BE691581	BE691581	EST	-2.21	1.3	2.14
	BB519299	BB519299	ESTs, Highly similar to AF112855_1 Ste20-related kinase SMAK [M.musculus]	1.03	1.3	1.18
	BB240502	BB240502	EST, Weakly similar to PTPO_MOUSE EMBRYONIC STEM CELL PROTEIN TYROSINE PHOSPHATASE PRECURSOR [M.musculus]	-1.46	1.3	1.31
	BB072523	BB072523	EST	-1.81	1.3	1.24
	B cell antigen receptor	L28059	Mus musculus Ig B cell antigen receptor gene, complete cds	1	1.3	-1.09
	AW060250	AW060250	ESTs	-1.98	1.3	1
	AV372871	AV372871	EST	-1.33	1.3	-1.09
	AV370737	AV370737	EST	-1.31	1.3	1.01
	AV368774	AV368774	ESTs	-1.72	1.3	1.21
	AV081187	AV081187	ESTs, Highly similar to HYPOTHETICAL 27.6 KD PROTEIN IN PRP5-ALG7 INTERGENIC REGION [Saccharomyces cerevisiae]	1	1.3	1.02
	AV079958	AV079958	EST	2.06	1.3	1.07
	AV047342	AV047342	ESTs, Highly similar to IPKB_MOUSE CAMP-DEPENDENT PROTEIN KINASE INHIBITOR, TESTIS ISOFORMS 1 AND 2 [M.musculus]	1	1.3	1.16
	Atp1b3	NM_007502	ATPase, Na+/K+ beta 3 polypeptide	1.77	1.3	-1
	AL024003	AL024003	ESTs	-1.47	1.3	1.08
	AI957012	AI957012	EST, Weakly similar to thioredoxin reductase 1 [M.musculus]	1	1.3	1.22
	AI551095	AI551095	EST	1	1.3	1.09
	AI506326	AI506326	ESTs	1	1.3	-1.06
	AI325567	AI325567	ESTs, Highly similar to NADH-UBIQUINONE OXIDOREDUCTASE AGGG SUBUNIT PRECURSOR [Bos taurus]	-1.05	1.3	1.4
	AI255882	AI255882	ESTs	1	1.3	-1.01
	AI196496	AI196496	ESTs, Highly similar to ENOYL-COA HYDRATASE, MITOCHONDRIAL PRECURSOR [Rattus norvegicus]	-1.08	1.3	-1.01
	Zfp96	U62908	zinc finger protein 96	-1.35	1.29	1.2
	Zfp121	NM_016793	zinc finger protein 121	-1.46	1.29	1.18
	Ubpy	NM_019729	putative deubiquitinating enzyme	1	1.29	-1.02
	Tbk1	NM_019786	TANK binding kinase TBK1	1.53	1.29	1.06
	Snrpb2	X63020	U2 small nuclear ribonucleoprotein B	-1.98	1.29	1.17
	Ptpn16	NM_013642	protein tyrosine phosphatase, non-receptor type 16	1.03	1.29	1.06
	Pdgfb	NM_011057	platelet derived growth factor, B polypeptide	1	1.29	-1.09
	Ntan1	AV364904	N-terminal Asn amidase	1	1.29	1.31
	Ly6e	NM_008529	lymphocyte antigen 6 complex, locus E	1.51	1.29	-1.24
	Khk	AV068009	ketohexokinase	2.27	1.29	-1.04
	H2-M10.1	NM_013544	histocompatibility 2, M region locus 10.1	-2.13	1.29	1.01
	Gpcr26	NM_010336	G-protein coupled receptor 26	1	1.29	-1.01
	Etv6	AV107893	ets variant gene 6 (TEL oncogene)	-1.2	1.29	1.14
	D10Wsu183e	AW491480	DNA segment, Chr 10, Wayne State University 183, expressed	-1.23	1.29	1.24
	Clecsf5	NM_021364	C-type (calcium dependent, carbohydrate-recognition domain) lectin, superfamily member 5	-1.91	1.29	1.29
	Cdc2a	NM_007659	cell division cycle 2 homolog A (S. pombe)	2.39	1.29	-1.25
	Cai	NM_009787	calcium binding protein, intestinal	-2.02	1.29	1.12
	BF579346	BF579346	Mus musculus mRNA for farnesylated-proteins converting enzyme-2 (Face-2 gene)	1.25	1.29	-1.02
	BF020055	BF020055	ESTs, Highly similar to CLATHRIN HEAVY CHAIN [Rattus norvegicus]	1.06	1.29	-1.11
	BE691953	BE691953	ESTs	-1.66	1.29	-1.16
	BE634440	BE634440	ESTs, Weakly similar to S39472 MAP kinase-activated protein kinase 2 - mouse [M.musculus]	2.43	1.29	-1.15
	BE554648	BE554648	ESTs, Weakly similar to AF165114_1 Borg4 [M.musculus]	1.07	1.29	1.11
	BE447248	BE447248	ESTs	-1.66	1.29	1.14
	BE134016	BE134016	ESTs	-1.13	1.29	1.18
	BB238624	BB238624	ESTs, Moderately similar to unnamed protein product [H.sapiens]	-1.66	1.29	1.21
	BB180669	BB180669	ESTs, Weakly similar to zinc finger protein 95 [M.musculus]	-1.3	1.29	-1.07
	BB072684	BB072684	EST	-2.06	1.29	1.51
	Axcam	NM_007518	axonal-associated cell adhesion molecule	1.64	1.29	1.05
	AW986124	AW986124	ESTs	-1.91	1.29	1.28
	AW825982	AW825982	ESTs, Moderately similar to unknown [H.sapiens]	-1.42	1.29	1.33
	AW557842	AW557842	ESTs	-2.08	1.29	1.15
	AW488994	AW488994	ESTs, Weakly similar to LEUKOCYTE ELASTASE INHIBITOR [Sus scrofa]	-1.81	1.29	1.32
	AW240786	AW240786	ESTs, Highly similar to DHYS_HUMAN DEOXYHYPUSINE SYNTHASE [H.sapiens]	1	1.29	-1.04
	AW212345	AW212345	ESTs	1	1.29	-1.21
	AW113430	AW113430	EST	-1.94	1.29	1.35
	AV372800	AV372800	EST	-1.3	1.29	-1.34
	AV371186	AV371186	EST	1	1.29	1.24
	AV366247	AV366247	EST	1	1.29	1.11
	AV063330	AV063330	EST	3.03	1.29	1
	AV040370	AV040370	ESTs, Moderately similar to TF1B_MOUSE TRANSCRIPTION INTERMEDIARY FACTOR 1-BETA [M.musculus]	-1.14	1.29	-1.18
	Akap10	NM_019921	A kinase (PRKA) anchor protein 10	1	1.29	1.16
	AI875024	AI875024	ESTs, Highly similar to PROSTAGLANDIN-E2 9-REDUCTASE [Oryctolagus cuniculus]	1.17	1.29	1.05
	AI662570	AI662570	ESTs	1	1.29	-1.09
	AI643755	AI643755	ESTs	2.63	1.29	-1.03
	AI507495	AI507495	ESTs, Highly similar to KERATIN, TYPE II CYTOSKELETAL 2 EPIDERMAL [Homo sapiens]	1.24	1.29	1.11
	AI506410	AI506410	ESTs	1.55	1.29	-1.07
	AI505992	AI505992	EST	-1.46	1.29	1.26
	AI461621	AI461621	ESTs	-1.09	1.29	-1.02
	AI449160	AI449160	ESTs	1	1.29	-1.05
	AI428223	AI428223	ESTs, Weakly similar to JAK3_MOUSE TYROSINE-PROTEIN KINASE JAK3 [M.musculus]	-2.39	1.29	1.45
	AI315234	AI315234	ESTs, Weakly similar to CG12194 gene product [D.melanogaster]	-1.27	1.29	-1.07
	Abi1	NM_007380	abl-interactor 1	-2.08	1.29	-1.12
	Vtn	NM_011707	vitronectin	-1.39	1.28	-1.91
	Usp14	NM_021522	ubiquitin specific protease 14	-1.51	1.28	1.21
	Trrp6	NM_013838	transient receptor protein 6	1	1.28	-1.01
	T2r5	NM_020501	candidate taste receptor T2R5 gene	-1.93	1.28	1.25
	Stx3	D29797	syntaxin 3	-1.49	1.28	-1.02
	Stk25	NM_021537	serine/threonine kinase 25 (Ste20, yeast homolog)	-1.89	1.28	1.23
	Siat4c	NM_009178	sialyltransferase 4C (beta-galactosidase alpha-2,3-sialytransferase)	1.34	1.28	1.15
	Sdf4	AV075351	stromal cell derived factor 4	1.38	1.28	-1.03
	Scp2	M91458	sterol carrier protein 2, liver	-1.06	1.28	1.36
	Sca10	NM_016843	spinocerebellar ataxia 10 homolog (human)	1	1.28	-1.31
	Sap30	AF075136	Sin3-associated protein	1	1.28	1.18
	Sam68	NM_011317	src associated in mitosis, 68 kDa	-2.13	1.28	-1.21
	Rps3a	NM_016959	ribosomal protein S3a	1.27	1.28	1.06
	Rab9	NM_019773	RAB9, member RAS oncogene family	1.11	1.28	1.45
	Msc	NM_010827	musculin	1	1.28	1.11
	Madh5	NM_008541	MAD homolog 5 (Drosophila)	1	1.28	1.18
	Kap	BE995649	kidney androgen regulated protein	1	1.28	1.03
	Ikbkg	NM_010547	inhibitor of kappa light polypeptide gene enhancer in B-cells, kinase gamma	1	1.28	-1.01
	Ifrd1	NM_013562	interferon-related developmental regulator 1	-1.37	1.28	1.02
	H2-DMb1	NM_010387	histocompatibility 2, class II, locus Mb1	3.02	1.28	1.45
	Gabarap	NM_019749	gamma-aminobutyric acid receptor associated protein	1.13	1.28	-1.27
	Ezh2	NM_007971	enhancer of zeste homolog 2 (Drosophila)	-1.56	1.28	-1.39
	Ercc5	NM_011729	excision repair cross-complementing rodent repair deficiency,complementation group 5	-1.48	1.28	1.14
	Elk4	NM_007923	ELK4, member of ETS oncogene family	-1.44	1.28	1.28
	Dpagt2	NM_007875	dolichyl-phosphate alpha-N-acetylglucosaminephosphotransferase 2	-1.48	1.28	1.05
	Cul3	NM_016716	cullin 3	1.71	1.28	-1.09
	Crpd	NM_007769	crp-ductin	1.78	1.28	-1
	Catna1	AV027172	catenin alpha 1	1.37	1.28	1.1
	Btc	NM_007568	betacellulin, epidermal growth factor family member	-1.64	1.28	1.3
	BG247669	BG247669	602359358F1 NCI_CGAP_Mam1 Mus musculus cDNA clone IMAGE:4487751 5', mRNA sequence.	-1.19	1.28	1.24
	BE634979	BE634979	ESTs	1	1.28	1.24
	BE632022	BE632022	ESTs, Moderately similar to KAP2_MOUSE CAMP-DEPENDENT PROTEIN KINASE TYPE II-ALPHA REGULATORY CHAIN [M.musculus]	-1.46	1.28	1.32
	BB501945	BB501945	ESTs, Weakly similar to S22745 serine/threonine protein kinase KKIALRE [H.sapiens]	-2.46	1.28	1.21
	BB352556	BB352556	ESTs, Moderately similar to AF156878_1 opioid growth factor receptor [R.norvegicus]	-1.78	1.28	1.27
	BB261613	BB261613	ESTs, Moderately similar to CDN1_MOUSE CYCLIN-DEPENDENT KINASE INHIBITOR 1 [M.musculus]	-1.11	1.28	-1.29
	BB220182	BB220182	EST, Moderately similar to LAG3_MOUSE LYMPHOCYTE ACTIVATION GENE-3 PROTEIN PRECURSOR [M.musculus]	-1.78	1.28	1.56
	BB138989	BB138989	ESTs, Weakly similar to SMB2_MOUSE DNA-BINDING PROTEIN SMUBP-2 [M.musculus]	1.02	1.28	1.34
	BB029422	BB029422	ESTs, Highly similar to S03716 T-cell receptor beta chain precursor [M.musculus]	1.03	1.28	1.21
	AW125540	AW125540	ESTs, Moderately similar to I48208 zinc finger protein 30 - mouse [M.musculus]	2.28	1.28	1.05
	AV370376	AV370376	EST	-1.64	1.28	1.26
	AV368800	AV368800	EST	-1.18	1.28	-1.27
	AV122748	AV122748	ESTs, Weakly similar to zinc finger protein [M.musculus]	-1.8	1.28	1.38
	AV078965	AV078965	EST, Moderately similar to group IB pancreatic-type secreted phospholipase A2 precursor [M.musculus]	1.04	1.28	1.01
	AV070742	AV070742	EST	2.45	1.28	-1.03
	AV062486	AV062486	ESTs	1.04	1.28	1.06
	Anxa4	NM_013471	annexin A4	-1.42	1.28	-1.59
	AK020739	AK020739	Mus musculus adult male spinal cord cDNA, RIKEN full-length enriched library, clone:A330106L17, full insert sequence.	1.87	1.28	-1.45
	AK004719	AK004719	Mus musculus adult male lung cDNA, RIKEN full-length enriched library, clone:1200011P22, full insert sequence.	1.24	1.28	1.58
	AI854665	AI854665	ESTs, Highly similar to KIAA0370 [H.sapiens]	1.36	1.28	-1.08
	AI785482	AI785482	EST, Weakly similar to 0806162J protein URF4 [M.musculus]	1.32	1.28	-1.07
	AI646502	AI646502	ESTs	1	1.28	1.21
	AI586046	AI586046	ESTs, Highly similar to PROTEIN PHOSPHATASE PP2A, 55 KD REGULATORY SUBUNIT, ALPHA ISOFORM [Homo sapiens; Oryctolagus cuniculus]	1.84	1.28	1.16
	AI574232	AI574232	ESTs, Moderately similar to NDKB_MOUSE NUCLEOSIDE DIPHOSPHATE KINASE B [M.musculus]	1.04	1.28	1.09
	AI447947	AI447947	ESTs	-2.04	1.28	1.56
	AI428906	AI428906	ESTs	1.43	1.28	1.04
	AI428208	AI428208	ESTs, Highly similar to TRANS-ACTING T-CELL SPECIFIC TRANSCRIPTION FACTOR GATA-3 [Mus musculus]	1	1.28	1.05
	AA960516	AA960516	ESTs, Highly similar to bK223H9.2 [H.sapiens]	1.36	1.28	-1.2
	AA882493	AA882493	ESTs	1	1.28	1.24
		posctrl		2.48	1.28	1.09
		gi|166833		1	1.28	1.06
	Zfp101	NM_009542	zinc finger protein 101	-1.65	1.27	-1.14
	X58216	X58216	M.musculus extrachromosomal DNA for V kappa and J kappa coding joint (clone pKDE 35)	1.07	1.27	1.1
	Trrp4	NM_016984	transient receptor protein 4	-1.76	1.27	1.33
	Tcp1	NM_013686	t-complex protein 1	1.11	1.27	1.29
	Tacr3	NM_021382	tachykinin receptor 3	-2.06	1.27	1.34
	Ssb	NM_009278	Sjogren syndrome antigen B	-1.87	1.27	1.42
	Rhag	NM_011269	Rhesus blood group-associated A glycoprotein	1	1.27	1.28
	Prpk	AF033663	pre-mRNA protein kinase	1	1.27	1.28
	Pde4a	NM_019798	phosphodiesterase 4A, cAMP specific	-1.08	1.27	-1.08
	Nsmaf	NM_010945	neutral sphingomyelinase (N-SMase) activation associated factor	1.69	1.27	-1.15
	Mp1	NM_019920	MEK binding partner 1	1.42	1.27	1.05
	Magea5	NM_020018	melanoma antigen, family A, 5	-1.24	1.27	1.09
	Magea4	NM_020280	melanoma antigen, family A, 4	1	1.27	1.01
	Lgals8	NM_018886	lectin, galactose binding, soluble 8	-1.71	1.27	1.32
	Itm2b	NM_008410	integral membrane protein 2 B	-1.01	1.27	1.08
	Igifbp	NM_010531	interferon gamma inducing factor binding protein	2.35	1.27	-1.17
	H2-Ea	NM_010381	histocompatibility 2, class II antigen E alpha	-1.36	1.27	1.26
	Fzd4	NM_008055	frizzled homolog 4 (Drosophila)	1	1.27	-1.37
	Fkbp9	AF279263	FK506 binding protein 9	-1.31	1.27	1.18
	DAXX	AF100956	Mus musculus major histocompatibility locus class II region; Fas-binding protein Daxx (DAXX) gene, partial cds; Bing1 (BING1), tapasin (tapasin), RalGDS-like factor (RLF), KE2 (KE2), BING4 (BING4), beta1, 3-galactosyl transferase (beta1,3-galactosyl transferase), ribosomal protein subunit S18 (RPS18), Sacm21 (Sacm21), H2K1(b) (H2-K1(b)), RING1 (RING1), KE6a (KE6a), KE4 (KE4), RXRbeta (RXRbeta), c…	-1.43	1.27	1.1
	Chrm5	AI327507	cholinergic receptor, muscarinic 5	3.14	1.27	1.02
	BF147445	BF147445	ESTs, Highly similar to zinc finger RNA binding protein [M.musculus]	-1.39	1.27	1.27
	BE980167	BE980167	ESTs, Highly similar to antigen NY-CO-1 [H.sapiens]	1	1.27	1.06
	BE851953	BE851953	EST	1	1.27	1.31
	BE686661	BE686661	EST	-1.6	1.27	1.28
	BE634750	BE634750	EST	1	1.27	1.29
	BE200176	BE200176	ESTs	1	1.27	1.2
	BE133930	BE133930	ESTs	-1.31	1.27	-1.16
	Bcat1	NM_007532	branched chain aminotransferase 1, cytosolic	-1.71	1.27	-1.15
	BB264679	BB264679	ESTs, Weakly similar to A56559 enhancer-trap-locus-1 protein - mouse [M.musculus]	1	1.27	-1.31
	AW456486	AW456486	ESTs	-1.57	1.27	-1.07
	AW121520	AW121520	ESTs, Highly similar to lymphocyte specific formin related protein [M.musculus]	1	1.27	1.03
	AW120500	AW120500	ESTs, Weakly similar to AF167320_1 zinc finger protein ZFP113 [M.musculus]	1	1.27	1.19
	AV371572	AV371572	ESTs	1	1.27	1.01
	AV370115	AV370115	ESTs	1	1.27	-1.06
	AV366146	AV366146	EST	3.23	1.27	1.22
	AV075508	AV075508	EST	1.52	1.27	-1.15
	AV024949	AV024949	EST	-1.72	1.27	-1.09
	AU014876	AU014876	ESTs	-1.28	1.27	1.09
	AI663792	AI663792	ESTs	-1.94	1.27	-1.29
	AI585837	AI585837	ESTs, Moderately similar to activin receptor interacting protein 1 [M.musculus]	1	1.27	1.03
	AI551813	AI551813	ESTs	1.54	1.27	1.25
	AI481641	AI481641	ESTs, Moderately similar to nuclear dual-specificity phosphatase [H.sapiens]	1.1	1.27	-1.28
	AI480941	AI480941	ESTs, Weakly similar to Z151_MOUSE ZINC FINGER PROTEIN 151 [M.musculus]	-1.02	1.27	1.02
	AI449087	AI449087	ESTs	2.84	1.27	2.16
	AI428865	AI428865	ESTs	-1.62	1.27	1.22
	AI324162	AI324162	ESTs, Weakly similar to TRANSCRIPTION INITIATION FACTOR TFIID 110 KD SUBUNIT [Drosophila melanogaster]	1.72	1.27	1.19
	AF245444	AF245444	Mus musculus kainate receptor GluR7 3 subunit mRNA, partial cds	-1.27	1.27	1.32
	AA389951	AA389951	ESTs	1	1.27	1.19
	AA242508	AA242508	ESTs	1.67	1.27	1.02
	Tcfl4	NM_011550	transcription factor like 4	1	1.26	-1.24
	Taa1	NM_009310	tumor-associated antigen 1	-1.88	1.26	-1.01
	Rab5b	NM_011229	RAB5B, member RAS oncogene family	-1.37	1.26	1.35
	PTIP	NM_018878	Pax transcription activation domain interacting protein	1	1.26	-1.2
	Osmr	NM_011019	oncostatin receptor	-1.5	1.26	1.36
	Gabrg1	X55272	gamma-aminobutyric acid (GABA-A) receptor, subunit gamma 1	1	1.26	1.25
	Fem1b	NM_010193	feminization 1 b homolog (C. elegans)	-1.19	1.26	1.16
	Eif1a	AV372786	eukaryotic translation initiation factor 1A	-1.52	1.26	-1.26
	Cdkn2d	NM_009878	cyclin-dependent kinase inhibitor 2D (p19, inhibits CDK4)	1.09	1.26	1.17
	Cdkn2c	NM_007671	cyclin-dependent kinase inhibitor 2C (p18, inhibits CDK4)	1	1.26	1.24
	BE993099	BE993099	ESTs	-1.31	1.26	1.27
	BE852128	BE852128	ESTs, Highly similar to SERINE/THREONINE-PROTEIN KINASE RECEPTOR R3 PRECURSOR [Rattus norvegicus]	1.35	1.26	1.13
	BE630118	BE630118	ESTs	1	1.26	1.03
	BE628806	BE628806	ESTs	-1.13	1.26	1.39
	AW557839	AW557839	ESTs, Weakly similar to ADP-RIBOSYLATION FACTOR 2 [Saccharomyces cerevisiae]	-1.4	1.26	-1.05
	AW412557	AW412557	ESTs, Weakly similar to hypothetical protein [H.sapiens]	1	1.26	1.02
	AW210674	AW210674	EST	1	1.26	1.07
	AW050335	AW050335	ESTs	-1.16	1.26	1.14
	AV370271	AV370271	EST	-1.52	1.26	1.14
	AV368724	AV368724	EST	-1.65	1.26	-1.08
	AV368096	AV368096	EST	-1.23	1.26	-1.15
	AV068332	AV068332	EST	-1.76	1.26	-1.03
	Aldgh	AF133093	Mus musculus X chromosome: L1cam locus, complete sequence.	1	1.26	1.04
	AI891508	AI891508	ESTs	-1.98	1.26	1.33
	AI789826	AI789826	EST, Weakly similar to 0806162A ATPase 6 [M.musculus]	-1.06	1.26	-1.22
	AI648842	AI648842	ESTs, Weakly similar to MFG1_MOUSE ZINC FINGER PROTEIN MFG-1 [M.musculus]	1.01	1.26	-1.08
	AI594688	AI594688	ESTs	-1.49	1.26	1.14
	AI586029	AI586029	EST, Weakly similar to phospholipase C-L2 [M.musculus]	-1.91	1.26	1.29
	AI550410	AI550410	ESTs	1.25	1.26	1.15
	AI528871	AI528871	EST	-1.96	1.26	1.27
	AI506240	AI506240	ESTs	1	1.26	-1.11
	AI462349	AI462349	ESTs	1	1.26	1.26
	AI450165	AI450165	ESTs, Weakly similar to zinc finger protein 54 [M.musculus]	1	1.26	1.35
	AI447525	AI447525	ESTs	1	1.26	1.04
	AI447480	AI447480	ESTs, Weakly similar to A30891 regulatory protein rpt-1 - mouse [M.musculus]	1.29	1.26	-1.01
	AI429424	AI429424	ESTs	-1.25	1.26	1.32
	AI428908	AI428908	ESTs, Weakly similar to HC1 ORF [M.musculus]	-2.2	1.26	1.41
	AI327345	AI327345	ESTs, Highly similar to T-CELL RECEPTOR ALPHA CHAIN PRECURSOR V REGION [Homo sapiens]	1	1.26	1.05
	AI324760	AI324760	ESTs, Highly similar to THRR_MOUSE THROMBIN RECEPTOR PRECURSOR [M.musculus]	-1.43	1.26	1.48
	Vav	NM_011691	vav oncogene	1	1.25	1.04
	Suv39h1	NM_011514	suppressor of variegation 3-9 homologue 1 (Drosophila)	1	1.25	1.06
	Stk10	NM_009288	serine/threonine kinase 10	-1.82	1.25	-1.34
	Rbl1	U27177	retinoblastoma-like 1 (p107)	1	1.25	-1.15
	Prkar1b	NM_008923	protein kinase, cAMP dependent regulatory, type I beta	2.28	1.25	1.35
	Pou3f3	NM_008900	POU domain, class 3, transcription factor 3	1	1.25	-1.05
	PIST	AF287893	Mus musculus PIST (PIST) mRNA, complete cds	1	1.25	1.21
	Pira4	U96685	paired-Ig-like receptor A4	1	1.25	-1.29
	Pdpk1	NM_011062	3-phosphoinositide dependent protein kinase-1	-1.67	1.25	1.25
	P2ry4	NM_020621	pyrimidinergic receptor P2Y, G-protein coupled, 4	1	1.25	1.13
	Nttp1	NM_008748	neuronal tyrosine/threonine phosphatase 1	1.67	1.25	-1.19
	Mbl2	NM_010776	mannose binding lectin, serum (C)	-1.21	1.25	1.26
	Mal	NM_010762	myelin and lymphocyte protein; T-cell differentiation protein	-1.12	1.25	-1.53
	Kif1a	NM_008440	kinesin heavy chain member 1A	3.01	1.25	-1.06
	Iltif	NM_016971	interleukin 10-related T cell-derived inducible factor	-1.86	1.25	1.23
	Hes5	NM_010419	hairy and enhancer of split 5, (Drosophila)	1.78	1.25	1.31
	Gdi3	NM_008112	guanosine diphosphate (GDP) dissociation inhibitor 3	-1.25	1.25	-1.04
	Evi9	NM_016707	ecotropic viral integration site 9	1	1.25	1.19
	Cops2	NM_009939	COP9 (constitutive photomorphogenic, subunit 2 (Arabidopsis)	-1.07	1.25	-1.1
	Chst2	NM_018763	carbohydrate sulfotransferase 2	1	1.25	-1.04
	Cdc45l	NM_009862	cell division cycle 45 homolog (S. cerevisiae)-like	-1.85	1.25	1.22
	Btf3	BE951570	basic transcription factor 3	2.35	1.25	-1.13
	Bhmt	NM_016668	betaine-homocysteine methyltransferase	1	1.25	1.17
	BE996385	BE996385	ESTs, Highly similar to unnamed protein product [H.sapiens]	-1.49	1.25	1.26
	BE991324	BE991324	ESTs, Highly similar to KPCG_MOUSE PROTEIN KINASE C, GAMMA TYPE [M.musculus]	-1.05	1.25	-1.06
	BE691191	BE691191	EST	-1.75	1.25	1.62
	BE688730	BE688730	ESTs, Moderately similar to POL2_HUMAN RETROVIRUS-RELATED POL POLYPROTEIN [H.sapiens]	-1.55	1.25	1.4
	BE133788	BE133788	ESTs, Highly similar to sorting nexin 4 [H.sapiens]	1	1.25	-1.23
	BB463895	BB463895	ESTs	1	1.25	1.22
	BB282006	BB282006	ESTs, Weakly similar to MAR1_HUMAN MELANOMA ANTIGEN RECOGNIZED BY T-CELLS 1 [H.sapiens]	-1.5	1.25	1.53
	AW701281	AW701281	ESTs, Weakly similar to POL3_MOUSE RETROVIRUS-RELATED POL POLYPROTEIN [M.musculus]	-1.72	1.25	1.29
	AW319925	AW319925	EST	1	1.25	1.14
	AW260236	AW260236	EST	1	1.25	1.04
	AW213979	AW213979	ESTs, Highly similar to AF173682_1 system A transporter isoform 2 [R.norvegicus]	1.04	1.25	1.23
	AW107439	AW107439	ESTs, Weakly similar to 16.7Kd protein [H.sapiens]	1.22	1.25	-1.82
	AW049244	AW049244	EST, Weakly similar to olfactory receptor [M.musculus]	1.86	1.25	1.26
	AV373610	AV373610	EST	1	1.25	1.01
	AV373033	AV373033	EST	-1.84	1.25	-1.14
	AV369536	AV369536	EST	1	1.25	1.11
	AV367069	AV367069	EST	1.11	1.25	1.1
	AV107976	AV107976	EST	1.22	1.25	-1.19
	AV081350	AV081350	EST	1	1.25	1.42
	AV074339	AV074339	EST	-1.28	1.25	1.01
	AV001820	AV001820	EST	-1.81	1.25	-1.61
	AU019698	AU019698	ESTs	-1.5	1.25	1.34
	Amd1	NM_009665	S-adenosylmethionine decarboxylase 1	-1.22	1.25	-1.27
	AI661173	AI661173	ESTs	1	1.25	1.01
	AI647723	AI647723	ESTs, Highly similar to SP24_RAT SECRETED PHOSPHOPROTEIN 24 [R.norvegicus]	1	1.25	1.12
	AI646903	AI646903	ESTs, Highly similar to DTDP-4-DEHYDRORHAMNOSE REDUCTASE [Salmonella typhimurium]	1.41	1.25	-1.22
	AI462849	AI462849	EST	1	1.25	1.07
	AI265272	AI326256	EST AI265272	-1.94	1.25	-1.51
	AF288378	AF288378	Mus musculus lectin-related NK cell receptor LY49S mRNA, complete cds	-1.53	1.25	1.31
	AF006993	AA276728	EST AF006993	1	1.25	1.2
	Zntl1	AF233321	Mus musculus zinc transporter like 1 (Zntl1) mRNA, complete cds	1.1	1.24	-1.2
	Zfp296	BE634620	zinc finger protein 296	1.11	1.24	1.28
	Zfp185	NM_009549	zinc finger protein 185	-1.96	1.24	1.44
	Xbp1	NM_013842	X-box binding protein 1	-1.2	1.24	-1.01
	Vil2	NM_009510	villin 2	1.04	1.24	-1.43
	Tcf7l1	NM_009332	transcription factor 7-like 1	-1.03	1.24	1.31
	Slam	NM_013730	signaling lymphocyte activation molecule	1	1.24	-1.01
	Rasd1	NM_009026	RAS, dexamethasone-induced 1	1	1.24	1.01
	Prkar2a	J02935	protein kinase, cAMP dependent regulatory, type II alpha	1	1.24	-1.06
	Prg	NM_011157	proteoglycan, secretory granule	1	1.24	1.14
	Pou5f1	NM_013633	POU domain, class 5, transcription factor 1	-1.48	1.24	1.47
	Nr0b1	NM_007430	nuclear receptor subfamily 0, group B, member 1	1.61	1.24	-1.17
	Mrc1	NM_008625	mannose receptor, C type 1	1.38	1.24	1.1
	Klf3	AW209102	Kruppel-like factor 3 (basic)	1.39	1.24	1.29
	D6Ertd286e	AI848675	DNA segment, Chr 6, ERATO Doi 286, expressed	-1.11	1.24	1.13
	Cnbp	NM_013493	cellular nucleic acid binding protein	1.39	1.24	-1.39
	Casp1	NM_009807	caspase 1	-2.01	1.24	1.44
	BF018737	BF018737	ESTs	1.13	1.24	1.03
	BE989885	BE989885	ESTs, Weakly similar to P24_RAT COP-COATED VESICLE MEMBRANE PROTEIN P24 PRECURSOR [R.norvegicus]	1.19	1.24	1.09
	BE944609	BE944609	ESTs	1	1.24	1.19
	BE853570	BE853570	ESTs, Moderately similar to unnamed protein product [H.sapiens]	-1.05	1.24	-1.44
	BE688734	BE688734	ESTs, Highly similar to ETFD_HUMAN ELECTRON TRANSFER FLAVOPROTEIN-UBIQUINONE OXIDOREDUCTASE PRECURSOR [H.sapiens]	-1.22	1.24	1.2
	BE630421	BE630421	ESTs	-1.25	1.24	1.26
	BE456557	BE456557	ESTs, Moderately similar to RIBOSOMAL PROTEIN S6 KINASE [Homo sapiens]	-1.09	1.24	1.15
	BB263833	BB263833	ESTs, Highly similar to fibroblast growth factor 13 isoform 1y1v [H.sapiens]	-1.36	1.24	1.22
	BB129689	BB129689	ESTs, Moderately similar to AF149013_1 transient receptor potential-related protein [M.musculus]	1	1.24	-1.04
	BB016311	BB016311	ESTs, Moderately similar to DNA mismatch repair protein MLH3 [H.sapiens]	-1.45	1.24	1.19
	AW990612	AW990612	ESTs	-1.76	1.24	1.23
	AW496370	AW496370	ESTs	1	1.24	1.13
	AW475788	AW475788	ESTs, Highly similar to GASTRULA ZINC FINGER PROTEIN XLCGF52.1 [Xenopus laevis]	2.94	1.24	-1.2
	AW412563	AW412563	ESTs	-1.43	1.24	1.26
	AW319982	AW319982	EST	1.46	1.24	-1.05
	AW146294	AW146294	ESTs, Weakly similar to AF140691_1 melusin [M.musculus]	-1.4	1.24	1.4
	Avpr1b	NM_011924	arginine vasopressin receptor 1B	-1.56	1.24	-1.19
	AV372847	AV372847	EST, Weakly similar to K1CS_MOUSE KERATIN, TYPE I CYTOSKELETAL 19 [M.musculus]	-1.27	1.24	-1.04
	AV370122	AV370122	EST	1	1.24	-1.08
	AV369329	AV369329	EST	-1.24	1.24	-1.38
	AV048468	AV048468	EST, Moderately similar to A Chain A, Crystal Structure Of 7s Ngf: A Complex Of Nerve Growth Factor With Four Binding Proteins [M.musculus]	-1.26	1.24	-1.01
	AV027535	AV027535	EST	-1.59	1.24	-1.05
	ASML3	NM_020561	acid sphingomyelinase-like phosphodiesterase 3a	2.12	1.24	1.06
	AI987959	AI987959	ESTs, Weakly similar to AF154120_1 sorting nexin 1 [M.musculus]	1.31	1.24	1.23
	AI891654	AI891654	EST	1	1.24	-1.03
	AI875573	AI875573	ESTs, Weakly similar to KIAA0599 protein [H.sapiens]	1.14	1.24	1.07
	AI551832	AI551832	ESTs	1.43	1.24	-1.23
	AI451024	AI451024	ESTs	1	1.24	1.04
	AI447546	AI447546	EST	1.44	1.24	-1.07
	AI303526	AI303526	ESTs, Weakly similar to AF125176_1 angiopoietin-related protein-2 [M.musculus]	1.21	1.24	1.29
	AI303374	AI303374	EST	1.12	1.24	1.14
	AI256594	AI256594	ESTs, Highly similar to PUTATIVE 40S RIBOSOMAL PROTEIN YHR148W [Saccharomyces cerevisiae]	-1.43	1.24	1.19
	AI035637	AI035637	ESTs, Highly similar to HYPOTHETICAL 45.3 KD PROTEIN ZK370.5 IN CHROMOSOME III [Caenorhabditis elegans]	1.09	1.24	-1.14
	AF013969	AF013969	Mus musculus antigen containing epitope to monoclonal antibody MMS-85/12 mRNA, partial cds	1.43	1.24	1.1
	AA986343	AA986343	ESTs, Highly similar to MO25_MOUSE MO25 PROTEIN [M.musculus]	-1.12	1.24	1.13
	AA546796	AA546796	EST AA546796	1	1.24	1.11
	Zic1	NM_009573	zinc finger protein of the cerebellum 1	1.24	1.23	-1.17
	Zfy1	NM_009570	zinc finger protein 1, Y linked	-1.53	1.23	-1.06
	Smn	NM_011420	survival motor neuron	-1.38	1.23	1.22
	Skz1	AF291722	Mus musculus SCAN-KRAB-zinc finger protein (Skz1) mRNA, complete cds	1	1.23	-1.03
	Scyb14	NM_019568	small inducible cytokine subfamily B (Cys-X-Cys), member 14	1	1.23	1.03
	Ryk	L21707	receptor-like tyrosine kinase	-1.63	1.23	-1.54
	Pstpip2	NM_013831	proline-serine-threonine phosphatase-interacting protein 2	1	1.23	1.07
	Pbef	NM_021524	pre-B-cell colony-enhancing factor	-1.43	1.23	-1.12
	P2rx4	NM_011026	purinergic receptor P2X, ligand-gated ion channel 4	1	1.23	1.09
	Nfkb1	NM_008689	nuclear factor of kappa light chain gene enhancer in B-cells 1, p105	1.16	1.23	-1.38
	Neud4	NM_013874	neuronal d4 domain family member	-2.09	1.23	1.25
	Klra4	NM_010649	killer cell lectin-like receptor, subfamily A, member 4	1	1.23	1.48
	Kdap	NM_008437	kidney-derived aspartic protease-like protein	-2.11	1.23	-1.09
	Itgb2l	NM_008405	integrin beta 2-like	-1.38	1.23	1.17
	Isl1	NM_021459	ISL1 transcription factor, LIM/homeodomain, (islet-1)	1.07	1.23	-1.21
	Edn3	NM_007903	endothelin 3	-1.52	1.23	-1.11
	Dlm1-pending	AF136520	tumor stroma and activated macrophage protein DLM-1	-1.81	1.23	1.21
	D3Ucla2	AV364764	DNA segment, Chr 3, University of California at Los Angeles 2	2	1.23	1.31
	constant region of Ig mu	V00827	IG MU CHAIN C REGION	1	1.23	1.27
	Cdc42	NM_009861	cell division cycle 42 homolog (S. cerevisiae)	-1.81	1.23	-1.46
	Cd44	AJ251594	CD44 antigen	-1.41	1.23	1.43
	Cd22	NM_009845	CD22 antigen	-1.96	1.23	1.89
	BF466156	BF466156	ESTs, Weakly similar to AF148447_1 ubiquitin C-terminal hydrolase UCH37 [M.musculus]	-1.1	1.23	-1.12
	BF018820	BF018820	ESTs, Moderately similar to AMSH [H.sapiens]	1.26	1.23	-1.09
	BE986842	BE986842	ESTs, Highly similar to HYPOTHETICAL 20.1 KD PROTEIN F42H10.6 IN CHROMOSOME III [Caenorhabditis elegans]	2.62	1.23	1.04
	BE954986	BE954986	ESTs, Highly similar to KIAA0907 protein [H.sapiens]	1.17	1.23	-1.26
	BE630393	BE630393	ESTs, Highly similar to AF136744_1 diacylglycerol kinase epsilon [M.musculus]	-1.73	1.23	1.26
	BE200402	BE200402	ESTs, Highly similar to UBIQUINOL-CYTOCHROME C REDUCTASE COMPLEX CORE PROTEIN 2 PRECURSOR [Bos taurus]	2.61	1.23	1.03
	BE200399	BE200399	ESTs	1	1.23	-1.45
	Bckdk	NM_009739	branched chain ketoacid dehydrogenase kinase	1	1.23	-1.61
	BB550676	BB550676	ESTs, Moderately similar to GLI_MOUSE ZINC FINGER PROTEIN GLI1 [M.musculus]	1	1.23	1.02
	BB321238	BB321238	ESTs, Weakly similar to ANKYRIN, BRAIN VARIANT 2 [Homo sapiens]	2.36	1.23	1.01
	BB233474	BB233474	ESTs, Highly similar to protein kinase ATR [M.musculus]	-2.21	1.23	1.42
	BB104891	BB104891	ESTs	1	1.23	1.23
	BB025893	BB025893	EST, Moderately similar to SY27_MOUSE SMALL INDUCIBLE CYTOKINE A27 PRECURSOR [M.musculus]	1.49	1.23	1.22
	AW488316	AW488316	ESTs, Highly similar to JC2069 zinc-finger protein, BR140 - human [H.sapiens]	-1.35	1.23	-1.17
	AW109664	AW109664	ESTs	1	1.23	1.05
	AW060572	AW060572	ESTs, Highly similar to GDNF receptor beta [M.musculus]	-1.75	1.23	1.24
	AV373699	AV373699	EST	1	1.23	1.31
	AV371301	AV371301	EST	1	1.23	1.18
	AV370332	AV370332	EST	-1.06	1.23	-1.21
	AV370325	AV370325	EST	-1.9	1.23	-1.19
	AV370302	AV370302	EST	-1.4	1.23	1.17
	AV370109	AV370109	EST	1.23	1.23	-1.2
	AV343129	AV343129	EST, Moderately similar to AF134158_1 serotonin 6 receptor [M.musculus]	-1.09	1.23	1
	AV329547	AV329547	ESTs, Highly similar to A1AB_MOUSE ALPHA-1B ADRENERGIC RECEPTOR [M.musculus]	-1.02	1.23	1.24
	AV220799	AV220799	ESTs, Weakly similar to AF155362_1 brain-specific transcription factor BLF-1 [M.musculus]	1	1.23	1.07
	AI661401	AI661401	EST	-1.01	1.23	1.05
	AI661164	AI661164	ESTs	3.07	1.23	1.14
	AI647878	AI647878	ESTs, Weakly similar to vacuolar adenosine triphosphatase subunit Ac116 [M.musculus]	1	1.23	1.3
	AI642005	AI642005	ESTs, Moderately similar to SPC1_HUMAN MICROSOMAL SIGNAL PEPTIDASE 25 KDA SUBUNIT [H.sapiens]	-1.5	1.23	1.05
	AI503931	AI503931	ESTs	-3.05	1.23	1.6
	AI451043	AI451043	ESTs	1	1.23	1.06
	AI450175	AI450175	ESTs	-1.28	1.23	-1.01
	AI449393	AI449393	ESTs	1.3	1.23	1.02
	AI447487	AI447487	ESTs	-1.89	1.23	1.53
	AI426710	AI426710	ESTs	1	1.23	1.13
	AI326880	AI326880	ESTs, Highly similar to ZINC FINGER PROTEIN 7 [Homo sapiens]	-1.95	1.23	1.16
	Agtrap	NM_009642	angiotensin II, type I receptor-associated protein	2.19	1.23	-1.13
	AF131197	AF131197	Mus musculus receptor tyrosine kinase EphA1 mRNA, complete cds	1	1.23	-1.02
	Acadm	NM_007382	acetyl-Coenzyme A dehydrogenase, medium chain	1.34	1.23	1.02
	Abcd3	NM_008991	ATP-binding cassette, sub-family D (ALD), member 3	-1.35	1.23	1.08
	Zfp112	NM_021307	zinc finger protein ZFP112	-1.48	1.22	1.07
	Trrp8	NM_012035	transient receptor protein 8	1	1.22	1
	Stk13	NM_020572	serine/threonine kinase 13 (aurora/IPL-like)	-1.76	1.22	1.27
	Siat7f	NM_016973	sialytransferase 7 ((alpha-N-acetylneuraminyl 2,3-betagalactosyl-1,3)-N-acetyl galactosaminide alpha-2,6-sialytransferase) F	-2.26	1.22	-1.14
	Ryr2	D38217	ryanodine receptor 2, cardiac	1	1.22	1.27
	Pdcd10	NM_019745	programmed cell death 10	1.09	1.22	-1.18
	Ntsr2	NM_008747	neurotensin receptor 2	2.75	1.22	-1.06
	Nm23M4	NM_019731	nucleoside diphosphate kinase (nm23-M4)	-1.14	1.22	-1.3
	Ms4a1	NM_013516	membrane-spanning 4-domains, subfamily A, member 1	-1.53	1.22	1.25
	Mdm2	NM_010786	transformed mouse 3T3 cell double minute 2	-1.55	1.22	1.21
	Magea6	NM_020019	melanoma antigen, family A, 6	-1.73	1.22	1.24
	Ly96	NM_016923	lymphocyte antigen 96	1.21	1.22	1.14
	Lt1	U89356	lurcher transcript 1	-1.44	1.22	-1.24
	LOC57281	NM_020522	pheromone receptor M24	1.47	1.22	-1.05
	Klra9	NM_010651	killer cell lectin-like receptor subfamily A, member 9	-1.54	1.22	1.28
	Keg1	AB028071	kidney expressed gene 1	1	1.22	-1.01
	Ifna6	X01972	interferon alpha family, gene 6	1.58	1.22	1.25
	Hsp60	AI314791	heat shock protein, 60 kDa	1.09	1.22	1.62
	Gadd45a	NM_007836	growth arrest and DNA-damage-inducible, alpha	-1.73	1.22	1.18
	Gabrq	NM_020488	gamma-aminobutyric acid (GABA) A receptor, theta	1	1.22	1.17
	Fosl2	NM_008037	fos-like antigen 2	-1.09	1.22	1.41
	Fibp	NM_021438	fibroblast growth factor (acidic) intracellular binding protein	1.14	1.22	-1.45
	Ctsj	NM_012007	cathepsin J	-1.37	1.22	-1
	Col5a2	NM_007737	procollagen, type V, alpha 2	-1.71	1.22	1.3
	Cmkor1	NM_007722	chemokine orphan receptor 1	1	1.22	-1.15
	Clk4	AF005423	Mus musculus cdc2/CDC28-like kinase 4 (Clk4) mRNA, partial cds	-1.02	1.22	1.21
	Brd7	NM_012047	bromodomain-containing 7	1.28	1.22	1.03
	Bnip3	NM_009760	BCL2/adenovirus E1B 19 kDa-interacting protein 1, NIP3	1.14	1.22	1.01
	BG293194	BG293194	602390150F1 Mus musculus cDNA, 5' end	-1.97	1.22	1.08
	BF020325	BF020325	ESTs	1.58	1.22	1
	BF018754	BF018754	ESTs, Moderately similar to ZINC FINGER PROTEIN MFG1 [Mus musculus]	-1.87	1.22	1.34
	BE993118	BE993118	ESTs	2.68	1.22	-1.01
	BE949434	BE949434	ESTs, Moderately similar to Ste-20 related kinase SPAK [M.musculus]	1.05	1.22	-1.08
	BE292562	BE292562	ESTs	-1.46	1.22	-1.04
	BB454324	BB454324	ESTs	1.02	1.22	1.23
	AW556345	AW556345	ESTs, Moderately similar to 36 kDa FK506 binding protein [H.sapiens]	1.03	1.22	1.3
	AW492737	AW492737	ESTs, Weakly similar to transcription factor C1 [M.musculus]	-1.36	1.22	1.21
	AW455556	AW455556	ESTs, Weakly similar to CG11399 gene product [D.melanogaster]	-1.01	1.22	-1.01
	AV372900	AV372900	ESTs	-1.91	1.22	1.01
	AV372861	AV372861	EST	-1.29	1.22	-1.11
	AV370351	AV370351	EST	-1.32	1.22	-1.22
	AV368701	AV368701	EST	1	1.22	-1.09
	AV082002	AV082002	ESTs, Moderately similar to myosin light chain kinase [H.sapiens]	1	1.22	1
	AV074848	AV074848	EST, Moderately similar to pituitary tumor transforming gene [M.musculus]	2.21	1.22	-1.14
	AV063616	AV063616	EST, Weakly similar to A45259 desmoyokin - human [H.sapiens]	-1.07	1.22	-1.07
	AV026639	AV026639	EST	1.6	1.22	-1.23
	Atp5f1	U29530	ATP synthase, H+ transporting, mitochondrial F0 complex, subunit b, isoform 1	2.57	1.22	-1.15
	Atp5c1	BE996192	ATP synthase, H+ transporting, mitochondrial F1 complex, gamma polypeptide 1	1.35	1.22	1.04
	Asns	U38940	asparagine synthetase	1.15	1.22	-1.01
	AI852120	AI852120	ESTs, Weakly similar to GAA6_MOUSE GAMMA-AMINOBUTYRIC-ACID RECEPTOR ALPHA-6 SUBUNIT PRECURSOR [M.musculus]	1	1.22	1.22
	AI788834	AI788834	ESTs, Weakly similar to CG17593 gene product [D.melanogaster]	-1.32	1.22	1.15
	AI746533	AI746533	ESTs	-1.23	1.22	1.09
	AI662589	AI662589	ESTs	-1.53	1.22	1.4
	AI661736	AI661736	EST	-1.68	1.22	-1.14
	AI661377	AI661377	ESTs	-1.31	1.22	-1.02
	AI506333	AI506333	ESTs	1.47	1.22	1.07
	AI505232	AI505232	ESTs, Weakly similar to pyruvate dehydrogenase kinase-like protein [M.musculus]	-1.81	1.22	1.38
	AI504238	AI504238	ESTs	-1.87	1.22	1.41
	AI452148	AI452148	ESTs, Weakly similar to CD33_HUMAN MYELOID CELL SURFACE ANTIGEN CD33 PRECURSOR [H.sapiens]	-1.51	1.22	1.13
	AI451333	AI451333	ESTs	-1.13	1.22	-1.11
	AI429567	AI429567	ESTs, Moderately similar to AF177203_1 cerebral cell adhesion molecule [H.sapiens]	1.12	1.22	-1.03
	AI323998	AI323998	EST, Weakly similar to JAK3_MOUSE TYROSINE-PROTEIN KINASE JAK3 [M.musculus]	-2.2	1.22	1.34
	AI042690	AI042690	EST, Moderately similar to guanine nucleotide-binding protein [M.musculus]	-1.71	1.22	1.23
	AA689640	AA689640	ESTs	1	1.22	1.06
		AF370474		1	1.22	1.03
	Vti1-pending	AF035209	vesicle transport through interaction with t-SNAREs 1 homolog	1	1.21	-1
	Tie1	NM_011587	tyrosine kinase receptor 1	-1.22	1.21	-1.22
	Tgfb1	NM_011577	transforming growth factor, beta 1	1.57	1.21	1.14
	Tcf21	NM_011545	transcription factor 21	1.01	1.21	1.02
	Sox17	NM_011441	SRY-box containing gene 17	-1.09	1.21	1.02
	Son	NM_019973	Son cell proliferation protein	1	1.21	-1.02
	Scya25	NM_009138	small inducible cytokine A25	1	1.21	-1.03
	Scya11	NM_011330	small inducible cytokine A11	2.33	1.21	-1.05
	Rab7	NM_009005	RAB7, member RAS oncogene family	-2.28	1.21	-1.47
	Prlr	NM_011169	prolactin receptor	-1.42	1.21	1.31
	Ppap2a	NM_008903	phosphatidic acid phosphatase 2a	1	1.21	-1.08
	Pira7	U96688	paired-Ig-like receptor A7	1	1.21	1.03
	Otrpc4-pending	AF208026	osmosensitive transient receptor potential channel 4	1	1.21	1.09
	Nr6a1	NM_010264	nuclear receptor subfamily 6, group A, member 1	1.46	1.21	1.09
	Myo1b	NM_010863	myosin Ib	-1.43	1.21	-1.4
	LOC56435	NM_019800	lysophosphatidic acid phosphatase	-1.22	1.21	1.03
	LOC56334	NM_019770	Sid394p	1.01	1.21	1.14
	Kaiso-pending	NM_020256	Kaiso protein	-1.39	1.21	1.28
	IMPA1	AF042730	lithium-sensitive myo-inositol monophosphatase A1	-1.44	1.21	-1.73
	Hdac2	NM_008229	histone deacetylase 2	1	1.21	-1.04
	H3f3b	NM_008211	H3 histone, family 3B	1.01	1.21	1.09
	H2-Ob	NM_010389	histocompatibility 2, O region beta locus	1.3	1.21	-1.47
	Gstt2	NM_010361	glutathione S-transferase, theta 2	-1.4	1.21	1.1
	Fxyd3	NM_008557	FXYD domain-containing ion transport regulator 3	1.89	1.21	1.25
	Fkbp7	NM_010222	FK506 binding protein 7 (23 kDa)	-1.26	1.21	1.29
	Eif4g2	NM_013507	eukaryotic translation initiation factor 4, gamma 2	-2.34	1.21	-1.33
	Eif4e	NM_007917	eukaryotic translation initiation factor 4E	-1.39	1.21	-1.05
	D16Ertd803e	AI174007	DNA segment, Chr 16, ERATO Doi 803, expressed	1.56	1.21	-1.15
	Col4a2	J04695	procollagen, type IV, alpha 2	-1.38	1.21	1.12
	Cdk4	NM_009870	cyclin-dependent kinase 4	-1.13	1.21	-1.18
	Birc2	NM_007464	baculoviral IAP repeat-containing 2	-1.28	1.21	1.25
	BE995652	BE995652	ESTs, Weakly similar to autoimmunogenic cancer/testis antigen NY-ESO-1 [H.sapiens]	1.35	1.21	1.32
	BE950696	BE950696	ESTs, Weakly similar to heat shock factor binding protein 1 HSBP1 [H.sapiens]	-1.14	1.21	1.07
	BE686642	BE686642	EST	-1.4	1.21	1.25
	BE628123	BE628123	ESTs	1.08	1.21	-1.14
	BB502228	BB502228	ESTs, Moderately similar to CDNB_MOUSE CYCLIN-DEPENDENT KINASE INHIBITOR 1B [M.musculus]	1.05	1.21	1.27
	BB383766	BB383766	ESTs, Weakly similar to T30989 serine/threonine protein kinase NIK - mouse [M.musculus]	1	1.21	1.1
	BB368248	BB368248	ESTs, Moderately similar to Similar to S.cerevisiae hypothetical protein 5 [H.sapiens]	1	1.21	1.23
	BB317505	BB317505	ESTs, Moderately similar to mytonic dystrophy kinase-related Cdc42-binding kinase [R.norvegicus]	1	1.21	1.22
	BB280490	BB280490	Mus musculus RIM2 mRNA, complete cds	-1.79	1.21	1.31
	BB077136	BB077136	ESTs, Weakly similar to AF098066_1 squamous cell carcinoma antigen recognized by T cell [H.sapiens]	1.05	1.21	-1.02
	AW985909	AW985909	ESTs, Moderately similar to rab3-GAP regulatory domain [H.sapiens]	1.05	1.21	1.09
	AW610750	AW610750	EST	-1.85	1.21	1.3
	AW261571	AW261571	EST	-1.58	1.21	-1.01
	AW214598	AW214598	ESTs, Weakly similar to LY10_HUMAN LYSP100 PROTEIN [H.sapiens]	1	1.21	1.1
	AW212623	AW212623	ESTs, Weakly similar to cytohesin-1 [M.musculus]	1	1.21	1.23
	AV372632	AV372632	ESTs	1	1.21	1.31
	AV371439	AV371439	ESTs	-1.89	1.21	-2.81
	AV366687	AV366687	EST	1	1.21	1.05
	AV365652	AV365652	AV365652 RIKEN full-length enriched, 16 days embryo lung Mus musculus cDNA clone 8430410N03 3', mRNA sequence.	1	1.21	1.07
	AV207862	AV207862	ESTs, Moderately similar to KC2B_HUMAN CASEIN KINASE II BETA CHAIN [M.musculus]	-1.14	1.21	1.04
	AV080374	AV080374	EST	1.8	1.21	-1.07
	AV027612	AV027612	EST	-1.42	1.21	-1.06
	AI848699	AI848699	ESTs, Highly similar to 40S RIBOSOMAL PROTEIN S23 [Homo sapiens; Rattus norvegicus]	1.21	1.21	-1.15
	AI661666	AI661666	EST	-1.4	1.21	1.05
	AI661001	AI661001	ESTs	-1.27	1.21	1.23
	AI593846	AI593846	ESTs	1	1.21	-1.43
	AI507409	AI507409	ESTs, Weakly similar to AF149013_1 transient receptor potential-related protein [M.musculus]	1	1.21	1.13
	AI467036	AI467036	ESTs	1	1.21	1
	AI451404	AI451404	ESTs	-1.35	1.21	1.2
	AI451303	AI451303	ESTs	-1.06	1.21	1.01
	AI327375	AI327375	ESTs, Weakly similar to HYPOTHETICAL 91.2 KD PROTEIN IN RPS7A-SCH9 INTERGENIC REGION [Saccharomyces cerevisiae]	-1.77	1.21	1.1
	AI117712	AI117712	ESTs, Highly similar to UTP--GLUCOSE-1-PHOSPHATE URIDYLYLTRANSFERASE [Homo sapiens]	1.81	1.21	-1.01
	AF286163	AF286163	Mus musculus Phosphoinositol 4-phosphate Adaptor Protein-1 mRNA, complete cds	1	1.21	1.13
	Zfp108	NM_018791	zinc finger protein 108	1.1	1.2	1.4
	Ucp2	NM_011671	uncoupling protein 2, mitochondrial	-1.93	1.2	1.03
	Ubce5	NM_009455	ubiquitin-conjugating enzyme 5	1.19	1.2	1.12
	Trp53	NM_011640	transformation related protein 53	-1.15	1.2	1.23
	Tes	NM_011570	testis derived transcript	1	1.2	-1.28
	Tcp10c	NM_009341	t-complex protein 10c	1	1.2	1.1
	Ssfa1	NM_011482	sperm specific antigen 1	1.33	1.2	1.2
	Rpl13a	NM_009438	ribosomal protein L13a	1.52	1.2	1.22
	Rab4a	NM_009003	RAB4A, member RAS oncogene family	1	1.2	-1.03
	put. signal peptide	X01389	GLANDULAR KALLIKREIN K3 PRECURSOR	-1.43	1.2	1.38
	Prkra	NM_011871	protein kinase, interferon inducible double stranded RNA dependent activator	-2.02	1.2	-1.18
	Ppp1r1a	NM_021391	protein phosphatase 1, regulatory (inhibitor) subunit 1A	1.04	1.2	1.11
	Olfr41	NM_010983	olfactory receptor 41	-1.41	1.2	-1.06
	Msh6	NM_010830	mutS homolog 6 (E. coli)	1	1.2	1.25
	Lcn2	X81627	lipocalin 2	1	1.2	-1.31
	Jub	NM_010590	ajuba	1.2	1.2	1.12
	Hdgfrp2	NM_008233	hepatoma-derived growth factor, related protein 2	2.7	1.2	-1.13
	Ha1r-pending	NM_013916	Hoxa1 regulated gene	1.24	1.2	1.18
	H2-D4	NM_008200	histocompatibility 2, D region locus 4	-1.07	1.2	1.19
	Gs15-pending	NM_018742	golgi SNARE, 15 kD	1.24	1.2	1.1
	Galnt4	NM_015737	UDP-N-acetyl-alpha-D-galactosamine:polypeptide N-acetylgalactosaminyltransferase 4	1	1.2	1.06
	Ercc2	NM_007949	excision repair 2	1	1.2	-1.01
	Epha4	NM_007936	Eph receptor A4	1.05	1.2	1.01
	Enpep	NM_007934	glutamyl aminopeptidase	1	1.2	1.03
	Daf1	NM_010016	decay accelerating factor 1	1.21	1.2	1.2
	Crry	NM_013499	complement receptor related protein	1.46	1.2	-1.21
	Cideb	NM_009894	cell death-inducing DNA fragmentation factor, alpha subunit-like effector B	-1.71	1.2	1.09
	Cdc25c	NM_009860	cell division cycle 25 homolog C (S. cerevisiae)	-1.57	1.2	1.3
	Brca2	NM_009765	breast cancer 2	-1.66	1.2	1.36
	BE992003	BE992003	ESTs, Highly similar to EYE-SPECIFIC DIACYLGLYCEROL KINASE [Drosophila melanogaster]	1.43	1.2	-1.14
	BE631065	BE631065	ESTs	-1.81	1.2	1.26
	BE447087	BE447087	ESTs	1.17	1.2	1.18
	BB555683	BB555683	ESTs	1	1.2	1.17
	BB372960	BB372960	ESTs, Moderately similar to P2BB_MOUSE SERINE/THREONINE PROTEIN PHOSPHATASE 2B CATALYTIC SUBUNIT, BETA ISOFORM [M.musculus]	-1.77	1.2	1.23
	BB211472	BB211472	ESTs, Weakly similar to T17365 serine/threonine protein kinase TAO1 - rat [R.norvegicus]	-1.34	1.2	1.37
	BB072908	BB072908	EST	-1.62	1.2	1.43
	BB072448	BB072448	EST	-1.78	1.2	1.33
	AW826100	AW826100	ESTs, Highly similar to KIAA1208 protein [H.sapiens]	-1.43	1.2	1.23
	AW110952	AW110952	EST	-1.85	1.2	1.25
	AW018314	AW018314	EST	-1.55	1.2	-1.04
	AV372998	AV372998	EST	-1.47	1.2	-1.46
	AV370630	AV370630	EST	-1.66	1.2	-1.01
	AV369995	AV369995	EST	1	1.2	-1.28
	AV369255	AV369255	EST	1.09	1.2	1.18
	AV078981	AV078981	EST	1.85	1.2	-1.25
	AV071694	AV071694	ESTs, Highly similar to KIAA0849 protein [H.sapiens]	2.52	1.2	-1.13
	AV027700	AV027700	EST	1	1.2	-1.02
	AU016916	AU016916	ESTs, Weakly similar to Cys2/His2 zinc finger protein [R.norvegicus]	1	1.2	1.53
	Asgr1	NM_009714	asialoglycoprotein receptor 1	1	1.2	-1.02
	apoM	NM_018816	apolipoprotein M	1.08	1.2	1.22
	AK008669	AK008669	Mus musculus adult male stomach cDNA, RIKEN full-length enriched library, clone:2210008F06, full insert sequence.	2.48	1.2	1
	AI661241	AI661241	ESTs	1.35	1.2	1.02
	AI648912	AI648912	ESTs, Weakly similar to kidney-specific transport protein [M.musculus]	1.05	1.2	1.05
	AI504066	AI504066	ESTs	1.56	1.2	-1.04
	AI465312	AI465312	ESTs, Moderately similar to unnamed protein product [H.sapiens]	1.27	1.2	1.1
	AI449074	AI449074	ESTs	1	1.2	-1.1
	AI428270	AI428270	EST	1	1.2	1.11
	AI323703	AI323703	EST	-1.35	1.2	1.22
	AF190929	AF190929	Mus musculus cone-like cGMP-phosphodiesterase 6 gamma subunit type 2 mRNA, complete cds	1.32	1.2	1.19
	Adam1a	U22056	a disintegrin and metalloproteinase domain 1a (fertilin alpha)	1	1.2	1.21
	Acvrip1-pending	NM_015823	activin receptor interacting protein 1	-1.32	1.2	1.18
	425O18-1	NM_019421	hypothetical protein 425O18-1	-1.36	1.2	-1.05
	V00790	V00790	Part of messenger RNA for mouse delta-immunoglobulin (codes for part of exon 8 - one of two alternate C-termini)	2.34	1.19	-1.04
	Tcra-V8	M31649	T-cell receptor alpha, variable 8	1.15	1.19	1.15
	Tacr2	NM_009314	tachykinin receptor 2	1.53	1.19	1.06
	Spag6	NM_015773	sperm associated antigen 6	1	1.19	-1.07
	Sin	BE372225	sex-lethal interactor homolog (Drosophila)	1	1.19	-1.04
	Scya17	NM_011332	small inducible cytokine subfamily A17	1.11	1.19	1.12
	Ptn	D90225	pleiotrophin	-1.38	1.19	-1.1
	Pklr	NM_013631	pyruvate kinase liver and red blood cell	1.13	1.19	-1
	Nsdhl	NM_010941	NAD(P) dependent steroid dehydrogenase-like	1.02	1.19	-1.01
	NM_008460	NM_008460	Mus musculus killer cell lectin-like receptor subfamily A, member 11 (Klra11), mRNA	-1.97	1.19	1.02
	Mor1	NM_008617	malate dehydrogenase, mitochondrial	-1.77	1.19	-1.03
	Maz	L04649	MYC-associated zinc finger protein (purine-binding transcription factor)	1	1.19	1.11
	Itk	NM_010583	IL2-inducible T-cell kinase	-1.82	1.19	1.3
	Irf5	NM_012057	interferon regulatory factor 5	1.49	1.19	1.07
	Ii	X05430	Ia-associated invariant chain	1.14	1.19	1.03
	IgL	M94350	Mus musculus immunoglobulin lambda chain (IgL) mRNA, complete cds	-1.64	1.19	1.03
	Hira	NM_010435	histone cell cycle regulation defective homolog A (S. cerevisiae)	-1.77	1.19	1.43
	Hgfac	AV373382	hepatocyte growth factor activator	1.02	1.19	-1.07
	Grik1	X66118	glutamate receptor, ionotropic, kainate 1	-1.11	1.19	-1.08
	Flt3	NM_010229	FMS-like tyrosine kinase 3	-1.47	1.19	1.31
	Eps8	NM_007945	epidermal growth factor receptor pathway substrate 8	1.13	1.19	1.05
	edr	AJ007909	Mus musculus mRNA for erythroid differentiation regulator, partial	-1.31	1.19	-1.78
	E2f5	NM_007892	E2F transcription factor 5	1.08	1.19	-1.2
	D19Wsu57e	AV079859	DNA segment, Chr 19, Wayne State University 57, expressed	1	1.19	1.06
	D10Wsu136e	BF021087	DNA segment, Chr 10, Wayne State University 136, expressed	1.17	1.19	-1.31
	Catna1	NM_009818	catenin alpha 1	1.34	1.19	1.18
	Camk2a	NM_009792	calcium/calmodulin-dependent protein kinase II alpha	1.78	1.19	1.24
	BF228111	BF228111	ESTs, Highly similar to DNA-DIRECTED RNA POLYMERASE II 19 KD POLYPEPTIDE [Glycine max]	1.28	1.19	1.02
	BE688759	BE688759	ESTs, Highly similar to ALPHA-ACTININ 1, CYTOSKELETAL ISOFORM [Homo sapiens]	1.09	1.19	-1.01
	BE686044	BE686044	EST	1.15	1.19	1.26
	Bcl2	NM_009741	B-cell leukemia/lymphoma 2	2.78	1.19	-1.03
	BB206141	BB206141	ESTs, Weakly similar to AF121977_1 odorant receptor S25 [M.musculus]	-1.16	1.19	1.21
	AW912457	AW912457	ESTs	-1.76	1.19	1.3
	AW610690	AW610690	EST	-1.62	1.19	1.28
	AW494679	AW494679	ESTs, Moderately similar to KIAA0947 protein [H.sapiens]	1.05	1.19	1.01
	AW489245	AW489245	ESTs	-2.07	1.19	1.4
	AW045983	AW045983	ESTs, Moderately similar to A42915 type II cAMP-dependent protein kinase RII anchoring protein - human [H.sapiens]	-1.07	1.19	1.23
	AV372852	AV372852	EST	-2.41	1.19	1
	AV371450	AV371450	EST	1	1.19	1.04
	AV371302	AV371302	EST	2.66	1.19	1.03
	AV371191	AV371191	EST	1	1.19	1.11
	AV369035	AV369035	EST	2.74	1.19	1.1
	AV367264	AV367264	EST	1.98	1.19	-1.06
	AV241901	AV241901	ESTs, Weakly similar to cyclic nucleotide-gated channel beta subunit [R.norvegicus]	-2.12	1.19	1.33
	AV080576	AV080576	EST	1	1.19	-1.04
	AV072595	AV072595	EST	-1	1.19	1.1
	AU040241	AU040241	ESTs	1	1.19	1.09
	Atp8a1	NM_009727	ATPase, aminophospholipid transporter (APLT), class I, type 8A, member 1	1	1.19	1.11
	AI875049	AI875049	EST	1.08	1.19	1.2
	AI788659	AI788659	EST	1.13	1.19	-1.06
	AI746363	AI746363	ESTs, Highly similar to implantation-associated protein [R.norvegicus]	1	1.19	1.07
	AI505988	AI505988	EST	-1.61	1.19	1.19
	AI447809	AI447809	ESTs	-1.54	1.19	1.32
	Agtr2	NM_007429	angiotensin II receptor, type 2	1	1.19	1.1
	AA986381	AA986381	ESTs	1	1.19	1.2
	Znfn1a1	NM_009578	zinc finger protein, subfamily 1A, 1 (Ikaros)	-1.66	1.18	1.13
	Zfx	NM_011768	zinc finger protein X-linked	1	1.18	1.1
	Zfp312	BE986810	zinc finger protein 312	-1.01	1.18	-1.14
	Zfp144	NM_009545	zinc finger protein 144	1.19	1.18	1.5
	Vpreb3	NM_009514	pre-B lymphocyte gene 3	1.6	1.18	1.01
	Vars2	NM_011690	valyl-tRNA synthetase 2	1.11	1.18	1.18
	Tpk1	NM_013861	thiamin pyrophosphokinase	1	1.18	1.03
	Tpd52	NM_009412	tumor protein D52	1.58	1.18	-1.02
	Tert	NM_009354	telomerase reverse transcriptase	-1.64	1.18	1.2
	ST6GalNAc IV	Y19057	Mus musculus partial ST6GalNAc IV gene for GalNAc alpha-2,6-sialyltransferase, exon 6	-1.44	1.18	1.21
	Slc25a4	X74510	solute carrier family 25 (mitochondrial carrier; adenine nucleotide translocator), member 4	1.74	1.18	-1.08
	Selpl	NM_009151	selectin, platelet (p-selectin) ligand	1.08	1.18	1.31
	Rnf5	NM_019403	ring finger protein 5	1.42	1.18	1.11
	Ring1	NM_009066	ring finger protein 1	-1.28	1.18	1.27
	Rad51	NM_011234	Rad51 homolog (S. cerevisiae)	1	1.18	1.12
	Rabggtb	NM_011231	RAB geranylgeranyl transferase, b subunit	1.28	1.18	-1.15
	Punc	NM_008988	putative neuronal cell adhesion molecule	-1.49	1.18	1.31
	Ptprc	NM_011210	protein tyrosine phosphatase, receptor type, C	1	1.18	1.05
	Nfatc3	D85612	nuclear factor of activated T-cells, cytoplasmic 3	1.33	1.18	-1.09
	Mzf13	AF242376	Mus musculus KRAB zinc finger protein (Mzf13) mRNA, complete cds	-1.89	1.18	-1.1
	Mtap7	AV071219	microtubule-associated protein 7	1	1.18	-1.03
	Mdm1	NM_010785	transformed mouse 3T3 cell double minute 1	1.06	1.18	1.19
	Mageb1	NM_010759	melanoma antigen, family B, 1	1	1.18	1.21
	Ly86	NM_010745	lymphocyte antigen 86	-1.54	1.18	1.02
	Ly55c	NM_008527	lymphocyte antigen 55 complex, locus C	-1.65	1.18	1.03
	Krt2-16	X65505	keratin complex 2, gene 16	-1.16	1.18	1.18
	Itgp	NM_010581	integrin-associated protein	1.18	1.18	1.16
	Iigp-pending	AF194871	interferon-inducible GTPase	1.74	1.18	1.17
	hypothetical protein	AJ278735	Mus musculus mRNA for hypothetical protein (ORF1), 1975 BP	1.01	1.18	1.02
	glycogen phosphorylase	AF288783	Mus musculus glycogen phosphorylase mRNA, complete cds	-1.37	1.18	1.03
	Gla	NM_013463	galactosidase, alpha	1	1.18	1.29
	Fgf5	NM_010203	fibroblast growth factor 5	-2.14	1.18	1.02
[truncated: 6,235 more rows]

## Sheet: Supp. Table 4
Table S4. Confirmation of gene expression using Real time PCR. The expression level of selected genes was confirmed by performing semi quantitative real time PCR on cDNA from individual mice. Fold changes are the man fold change from n=3 mice. In all but 4 instances, the microarray result was confirmed (cut off ±3 fold change) and even in these cases, the gene expression had the same tendency (up…
[truncated: 27 more rows]
